# Supplementary material for: 2-Amino-6-(2,6-difluoro­benzamido)­pyridinium chloride
Source: Acta Crystallogr Sect E Struct Rep Online. 2010 Jul 31;66(Pt 8):o2150. doi: 10.1107/S1600536810029624 (PMC3007299; doi:10.1107/S1600536810029624)
Supplement: Supplementary file 2 [file e-66-o2150-Isup2.hkl]

# 
# h,k,l, Fc-squared, Fo-squared, sigma(Fo-squared) and status flag 
# 
data_I
_shelx_title ' dfm in P2(1)/c (100K)' 
_shelx_refln_list_code          4 
_shelx_F_calc_maximum      191.61 
_exptl_crystal_F_000       584.00 
_reflns_d_resolution_high  0.7108 
 
loop_ 
 _symmetry_equiv_pos_as_xyz 
 'x, y, z' 
 '-x, y+1/2, -z+1/2' 
 '-x, -y, -z' 
 'x, -y-1/2, z-1/2' 
 
_cell_length_a     7.3196 
_cell_length_b    13.6314 
_cell_length_c    12.2892 
_cell_angle_alpha  90.000 
_cell_angle_beta   99.755 
_cell_angle_gamma  90.000 
 
_shelx_F_squared_multiplier     1.000 
 
loop_ 
 _refln_index_h 
 _refln_index_k 
 _refln_index_l 
 _refln_F_squared_calc 
 _refln_F_squared_meas 
 _refln_F_squared_sigma 
 _refln_observed_status 
   1   0   0       32.90       44.02      3.50 o 
   2   0   0      446.90      436.98     13.04 o 
   3   0   0      366.95      332.16     13.23 o 
   4   0   0      117.50      141.72     12.05 o 
   5   0   0     1559.24     1515.24     35.60 o 
   6   0   0     1612.27     1633.26     40.93 o 
   7   0   0      531.42      524.47     40.58 o 
   8   0   0       16.08       20.34     10.61 o 
   9   0   0      352.59      303.27     26.93 o 
  10   0   0        0.53       -1.05     12.05 o 
   1   1   0        0.06       -2.34      1.17 o 
   2   1   0     6358.75     6141.62     47.32 o 
   3   1   0      328.97      335.45      9.29 o 
   4   1   0     2351.21     2295.83     28.81 o 
   5   1   0      552.62      544.52     15.17 o 
   6   1   0       22.76       24.92      4.73 o 
   7   1   0      242.20      246.64     15.31 o 
   8   1   0       99.12      100.08     11.23 o 
   9   1   0       94.61       96.60     17.85 o 
  10   1   0        2.89        2.81      9.76 o 
   0   2   0     4538.01     4621.80     53.57 o 
   1   2   0      857.49      900.12      7.31 o 
   2   2   0    33529.10    32892.16    221.82 o 
   3   2   0      170.21      150.89      7.71 o 
   4   2   0     2867.77     2819.37     32.66 o 
   5   2   0      115.35      137.14      9.65 o 
   6   2   0      153.96      177.50      9.56 o 
   7   2   0      743.45      761.70     24.08 o 
   8   2   0      261.21      256.63     16.46 o 
   9   2   0      112.07      106.75     15.31 o 
  10   2   0       51.67       39.21     12.87 o 
   1   3   0       58.76       65.24      4.22 o 
   2   3   0      188.17      165.24      4.55 o 
   3   3   0        2.61        4.44      2.10 o 
   4   3   0       89.64       83.72      6.08 o 
   5   3   0       67.88       69.98      6.55 o 
   6   3   0      583.77      587.69     14.77 o 
   7   3   0      112.86      119.26     10.76 o 
   8   3   0       42.96       46.93      8.50 o 
   9   3   0      121.40      107.85     15.83 o 
  10   3   0       46.31       82.55     18.05 o 
   0   4   0     3126.00     3374.33     30.93 o 
   1   4   0     3150.58     3319.40     38.81 o 
   2   4   0     1475.81     1373.83     12.70 o 
   3   4   0     2883.80     2819.93     21.52 o 
   4   4   0     1135.56     1090.45     14.96 o 
   5   4   0        0.48        0.93      3.06 o 
   6   4   0     1509.12     1522.34     26.18 o 
   7   4   0       29.73       25.26      7.22 o 
   8   4   0        4.51        8.26      7.09 o 
   9   4   0      355.64      321.67     28.68 o 
   1   5   0       56.73       83.05      4.60 o 
   2   5   0       21.06       18.72      2.29 o 
   3   5   0     1537.52     1605.22     15.17 o 
   4   5   0       96.35      117.06      5.84 o 
   5   5   0      424.36      436.63     10.73 o 
   6   5   0      145.32      155.21      8.61 o 
   7   5   0      111.85       96.43     13.61 o 
   8   5   0      351.02      341.54     22.00 o 
   9   5   0        0.11       -6.53     11.86 o 
   0   6   0     6631.53     7199.22     86.77 o 
   1   6   0     6910.91     7547.47     53.20 o 
   2   6   0       41.51       70.99      4.19 o 
   3   6   0      226.01      193.95      6.52 o 
   4   6   0      333.67      294.34      7.42 o 
   5   6   0     1425.19     1372.31     20.56 o 
   6   6   0      521.26      509.87     14.33 o 
   7   6   0       30.70       30.05      6.92 o 
   8   6   0      880.71      954.54     55.82 o 
   9   6   0        8.05       -0.93     10.44 o 
   1   7   0     3532.73     4066.86     31.07 o 
   2   7   0      631.21      680.35     12.84 o 
   3   7   0       35.30       38.74      3.96 o 
   4   7   0      107.66      124.98      7.34 o 
   5   7   0       68.98       61.56      6.33 o 
   6   7   0       13.71        9.15      3.71 o 
   7   7   0      148.41      140.02     13.96 o 
   8   7   0       28.50       23.81     10.39 o 
   9   7   0       75.25       54.06     15.66 o 
   0   8   0      475.45      586.32     12.08 o 
   1   8   0     1940.79     1929.29     21.64 o 
   2   8   0      874.21      858.16     17.09 o 
   3   8   0     3353.63     3345.88     32.35 o 
   4   8   0      672.03      649.33     12.87 o 
   5   8   0       96.29       89.35      8.58 o 
   6   8   0      204.72      217.04     15.75 o 
   7   8   0      478.79      490.91     26.35 o 
   8   8   0        7.79       13.70     10.63 o 
   9   8   0       46.50       49.13     22.04 o 
   1   9   0     1532.56     1737.30     21.14 o 
   2   9   0       69.39       78.29      7.22 o 
   3   9   0       98.02      125.53      9.63 o 
   4   9   0       10.68        6.97      7.37 o 
   5   9   0      200.28      223.09     25.89 o 
   6   9   0      137.84      123.24     16.01 o 
   7   9   0      255.57      241.02     25.30 o 
   8   9   0       18.00       14.02     10.14 o 
   0  10   0      112.05      139.96     11.48 o 
   1  10   0     1380.74     1364.76     21.80 o 
   2  10   0      598.18      618.30     15.96 o 
   3  10   0      750.84      725.54     18.40 o 
   4  10   0       90.33       87.71     10.66 o 
   5  10   0     1633.86     1567.93     36.16 o 
   6  10   0      132.72      144.02     15.00 o 
   7  10   0       69.45       67.13     11.80 o 
   8  10   0      196.42      192.56     23.71 o 
   1  11   0        2.61        4.63      6.27 o 
   2  11   0       81.54       88.24      8.33 o 
   3  11   0       18.70       11.73      5.09 o 
   4  11   0       45.72       38.69      8.25 o 
   5  11   0      158.93      141.73     29.91 o 
   6  11   0       26.63       36.88      9.32 o 
   7  11   0      252.85      242.20     31.13 o 
   8  11   0        1.63        1.01      8.56 o 
   0  12   0      687.17      800.66     41.76 o 
   1  12   0      326.72      297.18     26.88 o 
   2  12   0       25.20       22.88      6.46 o 
   3  12   0     1706.55     1653.99     35.00 o 
   4  12   0      754.40      713.57     24.13 o 
   5  12   0      448.03      433.41     26.31 o 
   6  12   0      218.52      200.81     18.43 o 
   7  12   0       80.62       77.47     15.67 o 
   1  13   0      146.97      180.86     27.20 o 
   2  13   0      409.90      401.08     26.88 o 
   3  13   0       16.29       12.07      6.52 o 
   4  13   0        4.21       18.49      9.00 o 
   5  13   0       48.21       31.78     11.68 o 
   6  13   0       29.66       25.48      9.14 o 
   7  13   0        4.61        0.61      7.39 o 
   0  14   0       14.57       10.32     11.96 o 
   1  14   0     1100.62     1017.00     36.61 o 
   2  14   0      509.46      470.67     38.33 o 
   3  14   0       82.70       73.89     17.61 o 
   4  14   0      455.76      443.71     26.43 o 
   5  14   0      149.57      132.79     19.13 o 
   6  14   0      222.36      263.53     39.89 o 
   1  15   0      105.40      132.77     22.30 o 
   2  15   0       84.77       69.21     15.04 o 
   3  15   0       43.52       45.69     13.11 o 
   4  15   0       13.13       28.04     14.17 o 
   5  15   0        7.04       15.41     16.73 o 
   6  15   0       14.03       21.73     11.54 o 
   0  16   0      542.45      438.89     38.27 o 
   1  16   0      139.58      165.96     33.86 o 
   2  16   0      407.27      440.71     41.14 o 
   3  16   0      430.22      526.09     40.78 o 
   4  16   0      203.82      205.15     33.70 o 
   5  16   0       14.48       22.14     16.34 o 
   1  17   0       11.74       36.98     21.24 o 
   2  17   0        0.06       10.78      9.87 o 
   3  17   0       17.19       45.99     16.64 o 
   4  17   0        8.73       -1.71     11.20 o 
   0  18   0      446.55      444.20     42.72 o 
   1  18   0       47.40       39.44     18.48 o 
   2  18   0      570.06      652.10     50.27 o 
   3  18   0       19.03        0.67     11.29 o 
   1  19   0        0.13       17.23     11.14 o 
 -10   1   1      119.78      113.90     16.48 o 
  -9   1   1        1.13        7.23      7.88 o 
  -8   1   1      391.33      395.80     17.31 o 
  -7   1   1      274.37      280.83     14.24 o 
  -6   1   1       83.55       70.92      8.60 o 
  -5   1   1     1965.50     1932.13     28.87 o 
  -4   1   1     2305.13     2335.66     29.11 o 
  -3   1   1      282.95      247.45      8.23 o 
  -2   1   1    36712.97    35203.24    251.69 o 
  -1   1   1       53.50       58.67      3.12 o 
   0   1   1     4336.43     4210.46     70.34 o 
   1   1   1      117.48      140.46      3.31 o 
   2   1   1    13065.67    13545.69     83.80 o 
   3   1   1       87.50       86.53      4.95 o 
   4   1   1     1429.06     1502.14     19.30 o 
   5   1   1       42.29       46.60      5.27 o 
   6   1   1       34.47       34.63      6.91 o 
   7   1   1       41.06       31.59      7.43 o 
   8   1   1       42.09       22.23      8.24 o 
   9   1   1        0.25       -1.06      9.82 o 
  10   1   1        0.19      -21.45     12.82 o 
 -10   2   1       53.63       42.29     13.53 o 
  -9   2   1       87.70       88.73     13.97 o 
  -8   2   1       25.86       15.69      7.25 o 
  -7   2   1      124.95      122.35     11.05 o 
  -6   2   1       49.16       47.13      7.59 o 
  -5   2   1      689.93      674.61     16.79 o 
  -4   2   1      959.76     1010.65     18.21 o 
  -3   2   1       97.13      123.47      5.77 o 
  -2   2   1      980.42      922.61     12.38 o 
  -1   2   1      713.72      720.98      8.41 o 
   0   2   1     3991.03     4004.41     25.51 o 
   1   2   1     1224.95     1245.01     12.58 o 
   2   2   1     7126.08     7305.72     44.18 o 
   3   2   1     1710.10     1675.99     18.91 o 
   4   2   1     1544.53     1521.10     22.21 o 
   5   2   1       85.59       84.35      6.61 o 
   6   2   1        1.79       -5.03      4.73 o 
   7   2   1      192.31      182.21     12.76 o 
   8   2   1       49.35       81.40     15.69 o 
   9   2   1       44.88       29.83     19.74 o 
 -10   3   1       99.11       45.47     16.35 o 
  -9   3   1        6.12        5.01      8.39 o 
  -8   3   1      195.78      159.71     13.01 o 
  -7   3   1       28.02       33.73      6.17 o 
  -6   3   1        0.98       -4.37      8.43 o 
  -5   3   1      296.48      319.66     12.21 o 
  -4   3   1     3261.46     3350.40     36.40 o 
  -3   3   1      379.67      407.93      8.62 o 
  -2   3   1      333.71      351.77      6.84 o 
  -1   3   1      109.87       99.49      4.77 o 
   0   3   1      259.73      252.32      3.52 o 
   1   3   1       46.09       41.18      3.20 o 
   2   3   1      781.72      713.18      9.61 o 
   3   3   1      587.26      588.79      9.48 o 
   4   3   1     2228.83     2295.53     25.58 o 
   5   3   1     1240.37     1215.84     19.42 o 
   6   3   1       34.37       31.41      5.33 o 
   7   3   1        2.53       -3.64      5.19 o 
   8   3   1        1.03       -8.52      6.37 o 
   9   3   1        0.15       -2.40     10.05 o 
 -10   4   1       93.46       19.66     21.90 o 
  -9   4   1       17.34       18.16      8.83 o 
  -8   4   1       63.02       54.50     10.52 o 
  -7   4   1        2.27        4.66      4.71 o 
  -6   4   1      250.05      259.81     10.96 o 
  -5   4   1      340.50      355.50     12.61 o 
  -4   4   1      369.04      390.51      9.86 o 
  -3   4   1     3732.90     3691.57     28.38 o 
  -2   4   1     1886.63     1897.37     16.43 o 
  -1   4   1      546.19      567.43      7.28 o 
   0   4   1     5063.35     5243.00     27.43 o 
   1   4   1      755.22      819.94     10.77 o 
   2   4   1      210.11      194.62      4.27 o 
   3   4   1       12.09       27.21      3.39 o 
   4   4   1      573.30      608.23     11.07 o 
   5   4   1       39.91       33.24      4.36 o 
   6   4   1      524.14      525.65     14.26 o 
   7   4   1      105.49       91.40     11.70 o 
   8   4   1        8.59       10.96      7.33 o 
   9   4   1       21.01       34.40      9.60 o 
  -9   5   1        3.46        1.55     10.46 o 
  -8   5   1       48.60       31.68      9.72 o 
  -7   5   1      967.85      983.76     24.09 o 
  -6   5   1      258.49      255.41      9.67 o 
  -5   5   1      241.22      262.52      8.91 o 
  -4   5   1        3.43        4.12      2.75 o 
  -3   5   1      110.93      125.50      7.86 o 
  -2   5   1        0.06       -1.79      1.42 o 
  -1   5   1        0.28       -0.33      1.40 o 
   0   5   1        0.00       -2.65      1.33 o 
   1   5   1      272.29      263.77      6.71 o 
   2   5   1      250.27      248.93      8.26 o 
   3   5   1      335.30      361.34      6.82 o 
   4   5   1     1318.59     1273.59     20.24 o 
   5   5   1        3.94        0.93      3.09 o 
   6   5   1      138.60      135.84     10.55 o 
   7   5   1      537.69      493.54     36.03 o 
   8   5   1       19.34       14.05      8.33 o 
   9   5   1       34.87       39.32     13.68 o 
  -9   6   1      115.69      114.78     19.25 o 
  -8   6   1       54.08       53.85     11.39 o 
  -7   6   1       31.45       25.81      9.29 o 
  -6   6   1       23.16       17.04      4.93 o 
  -5   6   1      853.57      834.02     14.95 o 
  -4   6   1      200.07      192.40      6.65 o 
  -3   6   1        8.85       23.21      2.79 o 
  -2   6   1       16.12       18.68      2.48 o 
  -1   6   1     1085.02     1166.03     12.71 o 
   0   6   1     1902.53     2167.23     20.56 o 
   1   6   1       22.68       21.85      3.25 o 
   2   6   1      230.30      242.03      7.54 o 
   3   6   1       14.63       11.39      3.10 o 
   4   6   1      393.21      406.42      9.30 o 
   5   6   1       72.64       73.94      6.58 o 
   6   6   1       25.62       25.68      5.94 o 
   7   6   1       41.55       38.20      7.36 o 
   8   6   1        2.86        7.11      9.65 o 
   9   6   1       51.52       38.54     13.82 o 
  -9   7   1      162.23      126.38     20.49 o 
  -8   7   1       94.97       73.72     12.72 o 
  -7   7   1       57.20       46.41      9.35 o 
  -6   7   1       10.08        4.69      3.90 o 
  -5   7   1     1112.42     1103.01     20.03 o 
  -4   7   1        0.62        1.65      2.26 o 
  -3   7   1      440.21      468.03      9.94 o 
  -2   7   1      524.88      574.40      9.83 o 
  -1   7   1     1031.17     1155.34     17.20 o 
   0   7   1      782.02      852.30     11.16 o 
   1   7   1        0.01        1.13      1.76 o 
   2   7   1     1339.87     1432.60     18.92 o 
   3   7   1       46.47       70.41      5.48 o 
   4   7   1       35.06       45.00      5.20 o 
   5   7   1       13.66       15.93      4.24 o 
   6   7   1      100.14       79.10     10.64 o 
   7   7   1        4.52        5.88      5.65 o 
   8   7   1      184.26      124.54     18.24 o 
   9   7   1      206.41      191.81     36.92 o 
  -9   8   1        1.35        9.78     17.29 o 
  -8   8   1        2.47        5.74      7.26 o 
  -7   8   1        0.73        1.08      5.99 o 
  -6   8   1      284.31      258.40     13.31 o 
  -5   8   1      289.37      282.84     12.43 o 
  -4   8   1       66.95       82.67      6.66 o 
  -3   8   1      674.57      736.56     12.75 o 
  -2   8   1      666.59      657.47     15.31 o 
  -1   8   1     1277.77     1532.95     16.09 o 
   0   8   1      352.39      404.10      8.07 o 
   1   8   1       81.95      108.11      6.10 o 
   2   8   1       90.28       87.52      8.04 o 
   3   8   1      462.68      490.99     27.42 o 
   4   8   1        0.09       -4.25      4.44 o 
   5   8   1        1.53        1.33      4.84 o 
   6   8   1        3.23        3.68      5.93 o 
   7   8   1        1.36       -0.21      5.95 o 
   8   8   1        0.03      -12.63     14.34 o 
   9   8   1        0.19       -1.60     13.60 o 
  -9   9   1        8.73        6.97     15.74 o 
  -8   9   1        6.46        7.93      7.13 o 
  -7   9   1      210.55      190.52     17.52 o 
  -6   9   1        1.01        4.16      6.05 o 
  -5   9   1       26.79       21.55      5.34 o 
  -4   9   1       31.02       27.86      5.11 o 
  -3   9   1       97.17      132.01      9.70 o 
  -2   9   1       81.10       84.75      5.73 o 
  -1   9   1        0.64       -0.11      2.10 o 
   0   9   1       32.56       24.73      3.78 o 
   1   9   1       17.76       17.13      3.50 o 
   2   9   1       12.43       11.48      4.21 o 
   3   9   1      417.68      428.64     14.00 o 
   4   9   1      107.91       98.80     11.25 o 
   5   9   1       59.17       35.28      9.66 o 
   6   9   1      169.22      149.90     14.76 o 
   7   9   1        6.16        1.25      7.42 o 
   8   9   1       50.67       37.06     14.30 o 
  -8  10   1       30.95       38.66     10.61 o 
  -7  10   1        3.13        9.46      7.60 o 
  -6  10   1       92.87       95.93     17.38 o 
  -5  10   1       22.89        9.66      5.49 o 
  -4  10   1        6.20        0.26      4.68 o 
  -3  10   1        0.58       -1.42      3.98 o 
  -2  10   1      131.87      167.15     10.20 o 
  -1  10   1       29.11       41.53      5.26 o 
   0  10   1      338.69      348.58     10.06 o 
   1  10   1      198.07      202.98      8.44 o 
   2  10   1       74.11      111.80      9.08 o 
   3  10   1       62.43       66.75      7.67 o 
   4  10   1      131.38      119.04     15.37 o 
   5  10   1      175.41      197.26     17.29 o 
   6  10   1        0.00       -0.59      5.61 o 
   7  10   1       34.16       41.62     10.32 o 
   8  10   1       69.49       54.13     15.98 o 
  -8  11   1        0.78       13.09     10.23 o 
  -7  11   1        9.68        6.21      7.80 o 
  -6  11   1       38.62       38.07     10.21 o 
  -5  11   1        6.52        9.73      6.66 o 
  -4  11   1       78.56       72.58      9.99 o 
  -3  11   1       11.85        7.29      4.58 o 
  -2  11   1       23.64       15.49      6.14 o 
  -1  11   1       15.55       22.93      6.61 o 
   0  11   1      239.07      235.30     16.78 o 
   1  11   1      553.54      558.65     18.57 o 
   2  11   1        1.78        1.73      3.96 o 
   3  11   1       79.18       69.29      8.07 o 
   4  11   1      453.64      444.81     19.20 o 
   5  11   1       56.39       56.21      9.97 o 
   6  11   1      469.03      460.26     42.64 o 
   7  11   1        3.66        3.85      7.87 o 
   8  11   1        2.31       12.27     10.05 o 
  -7  12   1        0.34       10.91      8.12 o 
  -6  12   1        9.69        7.48      7.32 o 
  -5  12   1      119.99      112.75     13.47 o 
  -4  12   1      123.54       95.56     11.55 o 
  -3  12   1      203.56      165.32     14.02 o 
  -2  12   1       77.29       76.85     13.86 o 
  -1  12   1        7.89        2.16      5.77 o 
   0  12   1       19.36       13.26      7.26 o 
   1  12   1       33.08       22.63      6.28 o 
   2  12   1      114.55       96.58     10.56 o 
   3  12   1        8.23        8.15      5.74 o 
   4  12   1       18.96       20.87      7.41 o 
   5  12   1      172.90      127.12     28.64 o 
   6  12   1        6.62       11.11      8.11 o 
   7  12   1      102.96       81.06     13.51 o 
  -7  13   1       70.02       66.80     12.61 o 
  -6  13   1       11.25        8.37      7.46 o 
  -5  13   1       35.57       12.71      9.26 o 
  -4  13   1        7.52       -4.17      6.17 o 
  -3  13   1       75.09       58.71      9.59 o 
  -2  13   1        7.01       10.34     10.41 o 
  -1  13   1      302.90      299.35     22.03 o 
   0  13   1       67.42       72.99     12.80 o 
   1  13   1      156.52      160.31     27.77 o 
   2  13   1       24.03       23.54      6.63 o 
   3  13   1       44.84       57.74     12.24 o 
   4  13   1      323.41      297.04     23.55 o 
   5  13   1       52.80       28.78      8.97 o 
   6  13   1      115.19      113.63     14.49 o 
   7  13   1      128.82      112.98     17.46 o 
  -7  14   1       13.24       18.50     14.80 o 
  -6  14   1        0.02        2.79      8.74 o 
  -5  14   1       10.55       15.35     11.33 o 
  -4  14   1        0.32        1.76      8.02 o 
  -3  14   1       99.16      104.45     22.49 o 
  -2  14   1        4.19       -0.93      6.09 o 
  -1  14   1      114.92      125.05     20.90 o 
   0  14   1      908.00      848.85     44.02 o 
   1  14   1        1.25        8.44      8.19 o 
   2  14   1      106.09       94.09     22.68 o 
   3  14   1        2.86        2.88     11.46 o 
   4  14   1        0.01        7.23      8.53 o 
   5  14   1        3.62       -1.76      7.80 o 
   6  14   1        6.17        8.55      8.32 o 
  -6  15   1        4.05       12.38     11.10 o 
  -5  15   1       12.56        1.01      9.11 o 
  -4  15   1       27.39       23.98     15.38 o 
  -3  15   1       14.16       10.55      7.64 o 
  -2  15   1      130.21      126.55     17.71 o 
  -1  15   1        5.17        9.02      8.00 o 
   0  15   1       42.18       49.64     12.32 o 
   1  15   1      156.86      148.04     18.68 o 
   2  15   1       76.83       91.07     33.24 o 
   3  15   1       26.00       47.30     14.60 o 
   4  15   1       14.99       21.24     13.11 o 
   5  15   1       22.62       21.35     11.33 o 
   6  15   1       10.60       14.27      8.51 o 
  -5  16   1       34.90       29.20     16.20 o 
  -4  16   1        0.77       26.41     11.66 o 
  -3  16   1       21.05       11.99      9.79 o 
  -2  16   1       98.23      112.45     17.23 o 
  -1  16   1        0.03       -6.11     13.23 o 
   0  16   1        1.14        5.39      8.36 o 
   1  16   1      124.13      117.96     29.63 o 
   2  16   1      150.80      135.39     32.79 o 
   3  16   1       23.80       70.79     17.93 o 
   4  16   1        9.50       44.03     18.67 o 
   5  16   1        3.45       15.23     12.13 o 
  -4  17   1      211.43      256.30     38.32 o 
  -3  17   1        0.10        1.72      7.53 o 
  -2  17   1        1.52        0.55     14.39 o 
  -1  17   1       17.54       16.33     11.67 o 
   0  17   1        0.43       15.45     10.06 o 
   1  17   1        0.74        7.13      9.44 o 
   2  17   1       30.57       21.86     14.86 o 
   3  17   1       70.22       87.40     20.01 o 
   4  17   1        9.04       22.26     15.18 o 
  -3  18   1       12.04       20.82     15.41 o 
  -2  18   1       22.17       18.50     23.23 o 
  -1  18   1       35.77       50.43     15.90 o 
   0  18   1       19.20       43.81     14.34 o 
   1  18   1        7.86       16.75      9.71 o 
   2  18   1       96.58      102.77     24.59 o 
   3  18   1        0.65       43.08     14.77 o 
  -1  19   1        1.08        3.88     28.42 o 
   0  19   1       10.66       11.73     11.25 o 
   1  19   1       13.60       47.26     14.43 o 
 -10   0   2      289.05      278.24     28.21 o 
  -9   0   2      327.20      357.00     27.07 o 
  -8   0   2       51.41       41.33     12.03 o 
  -7   0   2       65.52       91.53     14.22 o 
  -6   0   2        4.83        1.30      7.47 o 
  -5   0   2     1797.13     1709.84     38.37 o 
  -4   0   2     4496.52     4652.73     64.82 o 
  -3   0   2    13718.79    13189.61    135.99 o 
  -2   0   2     1007.13     1014.40     19.68 o 
  -1   0   2        9.51       34.65      3.28 o 
   0   0   2     3479.11     3297.26     36.06 o 
   1   0   2     2574.87     2600.06     33.70 o 
   2   0   2     8234.11     8397.13     90.85 o 
   3   0   2     1193.51     1196.58     30.77 o 
   4   0   2     1122.20     1103.03     19.43 o 
   5   0   2     2065.00     2034.88     77.38 o 
   6   0   2      844.05      787.86     38.72 o 
   7   0   2        7.41       14.03      8.61 o 
   8   0   2      117.22      139.18     18.33 o 
   9   0   2        0.26       -1.73     11.62 o 
 -10   1   2        9.23       16.94     11.33 o 
  -9   1   2        0.33      -14.49      7.25 o 
  -8   1   2       18.38        4.35      7.21 o 
  -7   1   2      500.69      508.10     17.78 o 
  -6   1   2      334.03      336.27     13.96 o 
  -5   1   2        2.43        0.18      4.51 o 
  -4   1   2      108.83      116.64      8.00 o 
  -3   1   2        0.86        3.63      2.84 o 
  -2   1   2     1147.10     1084.74     18.21 o 
  -1   1   2      155.22      120.57      5.36 o 
   0   1   2      126.69      113.21      2.95 o 
   1   1   2     1091.61     1072.69     13.37 o 
   2   1   2     2711.61     2703.73     23.72 o 
   3   1   2      484.25      498.74     10.67 o 
   4   1   2      469.90      450.85     10.57 o 
   5   1   2       33.49       38.54      5.01 o 
   6   1   2       71.77       78.53      8.85 o 
   7   1   2       55.57       54.09     11.01 o 
   8   1   2        6.83       -1.49      6.69 o 
   9   1   2        3.34       -2.25      7.93 o 
 -10   2   2        7.33        8.40     11.10 o 
  -9   2   2        0.88       29.52     10.36 o 
  -8   2   2       51.51       78.09     10.16 o 
  -7   2   2      913.59      938.57     27.58 o 
  -6   2   2     1301.46     1333.90     26.04 o 
  -5   2   2     1255.58     1201.14     22.57 o 
  -4   2   2      140.34       97.00      7.28 o 
  -3   2   2     1238.05     1094.29     17.14 o 
  -2   2   2     1178.43     1149.68     14.83 o 
  -1   2   2     5339.28     5587.92     37.99 o 
   0   2   2     2307.35     2607.77     16.74 o 
   1   2   2     2090.94     2253.72     22.08 o 
   2   2   2      450.56      433.01      6.90 o 
   3   2   2     3082.99     3043.73     30.18 o 
   4   2   2     2380.33     2257.30     25.57 o 
   5   2   2      119.37      107.22      7.48 o 
   6   2   2      652.06      666.52     26.92 o 
   7   2   2      174.47      169.42     15.61 o 
   8   2   2      245.28      229.95     19.09 o 
   9   2   2       74.36       90.65     22.51 o 
 -10   3   2      125.18      130.00     17.54 o 
  -9   3   2      215.35      212.99     19.35 o 
  -8   3   2       47.95       48.53      8.98 o 
  -7   3   2       54.23       41.46      9.72 o 
  -6   3   2        4.80        4.14      7.55 o 
  -5   3   2     1356.50     1358.61     23.97 o 
  -4   3   2      104.22      101.85      6.55 o 
  -3   3   2      201.40      194.29      7.33 o 
  -2   3   2     1547.31     1596.42     23.48 o 
  -1   3   2       75.67       80.12      3.67 o 
   0   3   2      818.26      892.40      8.62 o 
   1   3   2     1343.48     1350.62     18.10 o 
   2   3   2       45.73       28.47      3.96 o 
   3   3   2     2612.74     2519.46     22.11 o 
   4   3   2       30.47       30.48      3.74 o 
   5   3   2      281.61      268.95      8.44 o 
   6   3   2       25.29       38.62      7.59 o 
   7   3   2        4.17        0.65      5.93 o 
   8   3   2        3.33       10.41      8.70 o 
   9   3   2       10.90      -11.96     15.24 o 
 -10   4   2       69.94       54.15     14.61 o 
  -9   4   2       50.52       68.50     12.36 o 
  -8   4   2      269.12      244.75     19.58 o 
  -7   4   2      434.05      472.09     17.40 o 
  -6   4   2        6.73        3.86      5.35 o 
  -5   4   2     1316.45     1291.22     23.15 o 
  -4   4   2     1420.47     1385.04     37.59 o 
  -3   4   2      692.26      596.28     10.92 o 
  -2   4   2      891.70      873.77     10.88 o 
  -1   4   2     4434.57     4526.82     28.19 o 
   0   4   2     4113.73     4214.25     43.65 o 
   1   4   2     1531.02     1663.26     16.15 o 
   2   4   2      205.90      191.96      5.95 o 
   3   4   2      489.17      444.80      8.54 o 
   4   4   2     1968.88     1897.93     20.55 o 
   5   4   2      819.62      829.64     14.32 o 
   6   4   2      581.71      605.17     15.38 o 
   7   4   2      330.66      325.21     17.53 o 
   8   4   2       46.60       27.68     15.97 o 
   9   4   2       38.92       -8.67     17.67 o 
  -9   5   2       14.55        0.51      8.64 o 
  -8   5   2       15.04       26.16      7.20 o 
  -7   5   2      385.01      390.97     14.06 o 
  -6   5   2       17.73       15.21      7.00 o 
  -5   5   2       80.68       96.56      7.87 o 
  -4   5   2      555.00      553.09     10.94 o 
  -3   5   2      222.50      213.47      6.90 o 
  -2   5   2       22.67       27.08      2.81 o 
  -1   5   2        9.33        5.75      1.81 o 
   0   5   2       13.30       13.47      2.35 o 
   1   5   2      552.29      517.89      9.80 o 
   2   5   2      168.62      179.13      5.26 o 
   3   5   2      254.70      288.90     17.65 o 
   4   5   2        7.74        9.78      2.84 o 
   5   5   2      363.05      401.44     10.27 o 
   6   5   2       11.14        9.22      4.68 o 
   7   5   2       10.26       -5.21      6.76 o 
   8   5   2       36.66       34.43     13.79 o 
   9   5   2       45.62       31.57     33.85 o 
  -9   6   2      189.31      155.40     22.33 o 
  -8   6   2       39.89       44.50      8.30 o 
  -7   6   2       19.62       10.59      7.12 o 
  -6   6   2      519.13      511.19     14.76 o 
  -5   6   2      435.63      443.84     10.41 o 
  -4   6   2      398.40      392.71      9.50 o 
  -3   6   2     3935.38     4018.55     31.66 o 
  -2   6   2     1875.99     1826.13     18.79 o 
  -1   6   2      135.83      117.94      5.57 o 
   0   6   2      570.64      524.40      9.36 o 
   1   6   2      732.82      676.64     13.25 o 
   2   6   2     5323.11     5580.72     41.54 o 
   3   6   2     1046.52     1060.42     16.39 o 
   4   6   2      200.13      202.98     20.25 o 
   5   6   2      892.30      884.02     17.23 o 
   6   6   2       46.06       42.78      7.20 o 
   7   6   2      282.79      252.08     24.15 o 
   8   6   2      116.93       74.89     16.09 o 
   9   6   2      113.89       89.77     18.74 o 
  -9   7   2        0.09       18.94     12.55 o 
  -8   7   2        0.26        7.88     12.77 o 
  -7   7   2       52.23       58.08      8.89 o 
  -6   7   2      328.48      338.28     12.64 o 
  -5   7   2       29.62       26.65      4.86 o 
  -4   7   2        0.89        0.58      2.50 o 
  -3   7   2        4.64       -0.94      2.05 o 
  -2   7   2       14.72       11.75      2.48 o 
  -1   7   2      366.55      341.79      6.74 o 
   0   7   2      146.38      178.60      8.18 o 
   1   7   2      736.15      747.71     16.94 o 
   2   7   2      372.31      436.28      9.69 o 
   3   7   2        0.34        2.15      2.78 o 
   4   7   2        5.68        4.31      4.30 o 
   5   7   2        0.50       -0.85      3.81 o 
   6   7   2      128.42      113.81     12.47 o 
   7   7   2        3.86       11.58      8.43 o 
   8   7   2       11.26       15.95     10.53 o 
   9   7   2       32.15       -2.21     16.17 o 
  -9   8   2        9.16       12.01     17.39 o 
  -8   8   2       80.86      102.36     13.58 o 
  -7   8   2      330.85      305.80     19.61 o 
  -6   8   2      498.63      461.45     16.84 o 
  -5   8   2      230.93      231.27     11.12 o 
  -4   8   2      850.09      831.64     15.10 o 
  -3   8   2       37.68       27.55      3.19 o 
  -2   8   2     1402.99     1351.95     18.08 o 
  -1   8   2     1174.50     1248.83     14.35 o 
   0   8   2     1696.70     1827.95     22.81 o 
   1   8   2     1763.28     1752.14     18.79 o 
   2   8   2      812.40      797.45     14.77 o 
   3   8   2     1356.22     1280.88     22.40 o 
   4   8   2      152.67      168.27     16.66 o 
   5   8   2      268.87      281.25     16.35 o 
   6   8   2      332.52      349.17     21.71 o 
   7   8   2      164.05      191.19     17.54 o 
   8   8   2       80.14       88.67     16.79 o 
  -9   9   2       10.17       14.64     16.67 o 
  -8   9   2      130.17      129.06     17.65 o 
  -7   9   2       67.81       61.28     11.15 o 
  -6   9   2       20.39       15.85      5.66 o 
  -5   9   2      202.34      165.55     20.04 o 
  -4   9   2       67.98       83.62      7.60 o 
  -3   9   2      365.75      392.66     11.00 o 
  -2   9   2      181.36      179.29      7.41 o 
  -1   9   2      149.12      160.72      6.18 o 
   0   9   2      435.49      436.75     11.07 o 
   1   9   2        7.50        4.49      2.94 o 
   2   9   2        5.50        4.49      3.77 o 
   3   9   2      725.07      688.97     17.36 o 
   4   9   2      251.90      269.67     15.18 o 
   5   9   2       53.59       46.46      8.87 o 
   6   9   2        7.26        4.24      6.28 o 
   7   9   2        4.95        4.44      6.09 o 
   8   9   2        0.43        4.54     10.46 o 
  -8  10   2      252.51      276.28     22.65 o 
  -7  10   2       75.97       76.60     12.83 o 
  -6  10   2       79.13       82.70     14.43 o 
  -5  10   2       51.92       54.86     11.81 o 
  -4  10   2      923.64      879.75     21.39 o 
  -3  10   2       28.38       21.64      9.91 o 
  -2  10   2     1261.86     1289.20     22.67 o 
  -1  10   2     1812.72     1778.28     24.55 o 
   0  10   2     2248.50     2288.13     28.73 o 
   1  10   2     1254.67     1302.88     18.84 o 
   2  10   2       47.85       60.91      7.21 o 
   3  10   2      429.08      437.32     17.98 o 
   4  10   2     1334.61     1301.13     32.08 o 
   5  10   2      385.61      431.12     20.11 o 
   6  10   2       87.56       95.83     13.03 o 
   7  10   2      142.90      133.92     30.89 o 
   8  10   2       31.28       -1.58      9.07 o 
  -8  11   2       19.16       15.57     11.88 o 
  -7  11   2        0.91        2.65      7.81 o 
  -6  11   2       82.43       69.20     11.60 o 
  -5  11   2        8.02        8.35      6.39 o 
  -4  11   2        8.15       11.24      5.38 o 
  -3  11   2      213.46      201.95     12.10 o 
  -2  11   2        0.86        0.36      4.45 o 
  -1  11   2      859.73      806.31     29.88 o 
   0  11   2       77.50       70.88     11.31 o 
   1  11   2       57.20       63.07      5.78 o 
   2  11   2      483.12      475.73     15.07 o 
   3  11   2      491.21      475.83     19.01 o 
   4  11   2        0.28        2.57      5.32 o 
   5  11   2      294.03      283.54     18.78 o 
   6  11   2      103.90      105.51     16.87 o 
   7  11   2        4.95        8.74      7.59 o 
   8  11   2      111.46       56.67     22.56 o 
  -8  12   2      113.09      126.40     20.57 o 
  -7  12   2      124.87      106.25     14.50 o 
  -6  12   2      627.74      614.64     25.52 o 
  -5  12   2       34.14       51.34     12.49 o 
  -4  12   2      106.68      131.12     13.82 o 
  -3  12   2      519.42      527.07     20.14 o 
  -2  12   2      424.04      444.96     17.94 o 
  -1  12   2      382.31      353.51     21.08 o 
   0  12   2      732.94      690.90     27.95 o 
   1  12   2     1186.77     1096.69     34.15 o 
   2  12   2     3061.88     3098.22     41.27 o 
   3  12   2      340.68      369.35     19.28 o 
   4  12   2      184.08      172.70     15.86 o 
   5  12   2       82.70       79.94     12.00 o 
   6  12   2      161.12      157.89     16.61 o 
   7  12   2      340.45      371.63     32.23 o 
  -7  13   2       44.63       32.78     10.97 o 
  -6  13   2        0.04        2.18      7.97 o 
  -5  13   2        9.90        1.38      7.82 o 
  -4  13   2       45.46       54.00     12.22 o 
  -3  13   2      143.27      139.05     13.60 o 
  -2  13   2      247.38      240.91     22.01 o 
  -1  13   2       54.41       49.03     17.10 o 
   0  13   2       92.05       82.10     13.15 o 
   1  13   2        0.81        2.54      5.26 o 
   2  13   2        0.02       10.17      5.18 o 
   3  13   2       42.84       44.78     11.44 o 
   4  13   2       15.54       17.50      7.52 o 
   5  13   2       52.98       40.30      9.39 o 
   6  13   2      129.43      131.08     27.23 o 
   7  13   2       12.78       18.30     11.30 o 
  -7  14   2       47.57       11.24     10.16 o 
  -6  14   2       39.74       32.47     12.64 o 
  -5  14   2      184.77      193.49     30.48 o 
  -4  14   2      228.62      198.81     20.72 o 
  -3  14   2      334.71      373.81     23.70 o 
  -2  14   2      878.68      811.97     42.92 o 
  -1  14   2      389.40      403.00     24.11 o 
   0  14   2      581.80      554.16     27.48 o 
   1  14   2      412.32      476.15     25.28 o 
   2  14   2       99.12      121.55     15.55 o 
   3  14   2      399.86      387.27     24.67 o 
   4  14   2      555.38      599.12     30.99 o 
   5  14   2      276.21      271.10     28.03 o 
   6  14   2      118.17      156.18     23.26 o 
  -6  15   2       21.20       12.13      9.53 o 
  -5  15   2      144.03      109.90     25.93 o 
  -4  15   2       63.96       92.74     21.90 o 
  -3  15   2        2.32       21.53      9.36 o 
  -2  15   2        8.32       31.41     10.99 o 
  -1  15   2       23.68       19.54      9.88 o 
   0  15   2      106.14      134.99     21.90 o 
   1  15   2       15.01        8.68     13.18 o 
   2  15   2        0.07       30.78     10.14 o 
   3  15   2       17.90       20.96     14.91 o 
   4  15   2       79.65       52.33     19.71 o 
   5  15   2        3.45        3.38      8.95 o 
   6  15   2       55.60       39.59     16.40 o 
  -5  16   2      241.83      204.05     35.58 o 
  -4  16   2      307.11      349.18     45.17 o 
  -3  16   2       47.92       70.07     17.09 o 
  -2  16   2      175.21      234.47     24.85 o 
  -1  16   2      733.42      809.85     49.09 o 
   0  16   2      574.59      582.43     57.04 o 
   1  16   2      207.72      228.69     46.28 o 
   2  16   2      100.59       98.22     23.94 o 
   3  16   2      275.39      357.90     47.01 o 
   4  16   2      465.98      500.76     44.36 o 
   5  16   2      194.98      165.33     33.29 o 
  -4  17   2        7.98        9.55      9.36 o 
  -3  17   2        0.55        8.93      9.55 o 
  -2  17   2       29.66       26.89     19.83 o 
  -1  17   2      117.64      123.00     23.69 o 
   0  17   2       24.14       26.84     24.82 o 
   1  17   2        0.46       17.58     10.04 o 
   2  17   2        0.49       11.78     11.55 o 
   3  17   2       51.16       10.90     11.67 o 
   4  17   2        3.69       20.97     15.61 o 
  -3  18   2      536.79      474.49     43.16 o 
  -2  18   2       94.67      110.54     19.59 o 
  -1  18   2       49.33       38.12     18.68 o 
   0  18   2      190.02      245.57     26.42 o 
   1  18   2      614.62      760.95     41.92 o 
   2  18   2      667.53      667.98     51.50 o 
   3  18   2      116.56      211.77     34.03 o 
   0  19   2        1.72       32.75     12.28 o 
 -10   1   3        1.66      -18.49     12.68 o 
  -9   1   3       77.27       73.06     14.50 o 
  -8   1   3       70.95       67.63     12.52 o 
  -7   1   3       19.37       25.08      7.36 o 
  -6   1   3      105.37      120.91     10.66 o 
  -5   1   3      959.12     1013.49     20.78 o 
  -4   1   3      156.63      165.41      8.69 o 
  -3   1   3     1991.48     2002.92     24.38 o 
  -2   1   3     2230.41     2088.18     21.71 o 
  -1   1   3      475.53      459.94     12.72 o 
   0   1   3      930.61      915.26      9.30 o 
   1   1   3        0.45        1.08      1.92 o 
   2   1   3        2.82        2.96      2.36 o 
   3   1   3     1177.50     1214.54     16.53 o 
   4   1   3        1.27        3.34      2.93 o 
   5   1   3       85.86       94.93     12.32 o 
   6   1   3        6.81       -5.78      4.93 o 
   7   1   3       19.10       16.36      9.50 o 
   8   1   3       54.14       37.20     13.64 o 
   9   1   3        0.81       -2.88      8.13 o 
 -10   2   3        0.74        7.55     11.04 o 
  -9   2   3        9.95        2.56     10.00 o 
  -8   2   3       57.22       53.80      9.20 o 
  -7   2   3        9.15        0.17      5.28 o 
  -6   2   3       11.68        0.75      9.55 o 
  -5   2   3      133.50      136.46      9.84 o 
  -4   2   3     1399.35     1401.69     22.16 o 
  -3   2   3       94.46       97.24      5.69 o 
  -2   2   3     1576.23     1464.86     16.30 o 
  -1   2   3        1.14       -4.43      2.21 o 
   0   2   3      170.45      140.93      5.15 o 
   1   2   3      338.24      366.49      8.33 o 
   2   2   3       23.26       25.62      3.77 o 
   3   2   3      274.01      286.74      6.35 o 
   4   2   3      621.21      603.67     10.52 o 
   5   2   3        7.96        6.20      3.53 o 
   6   2   3        6.15        7.99      7.48 o 
   7   2   3       33.42       37.62      8.04 o 
   8   2   3       43.54       34.88     13.66 o 
   9   2   3        3.24      -11.63      9.70 o 
 -10   3   3        0.07       27.16     12.01 o 
  -9   3   3        4.17        0.50     11.98 o 
  -8   3   3       12.18        0.41      6.32 o 
  -7   3   3       21.54       24.68      6.88 o 
  -6   3   3       24.89       30.38      6.81 o 
  -5   3   3       18.25       10.53      5.05 o 
  -4   3   3      188.47      197.18      7.94 o 
  -3   3   3      753.28      696.05     14.76 o 
  -2   3   3      797.27      806.53     15.81 o 
  -1   3   3      495.35      479.73      8.24 o 
   0   3   3     1297.98     1293.41     12.60 o 
   1   3   3      239.81      244.65      6.38 o 
   2   3   3      219.39      226.96      8.87 o 
   3   3   3       32.28       26.63      4.04 o 
   4   3   3      377.22      414.17      9.93 o 
   5   3   3        1.97        2.48      3.85 o 
   6   3   3        9.31        4.36      6.15 o 
   7   3   3       29.16       19.34      7.10 o 
   8   3   3        5.26       15.37     14.08 o 
   9   3   3        1.55        6.06      9.03 o 
 -10   4   3        3.42       -6.39     10.33 o 
  -9   4   3        6.16        8.88     12.67 o 
  -8   4   3        2.20      -11.65      6.48 o 
  -7   4   3        0.48        9.69      6.28 o 
  -6   4   3       21.85       21.78      6.37 o 
  -5   4   3       88.53       92.11      8.46 o 
  -4   4   3      364.49      343.82     10.89 o 
  -3   4   3      165.75      145.25      6.35 o 
  -2   4   3     1849.18     1839.10     20.04 o 
  -1   4   3     1297.26     1340.79     13.97 o 
   0   4   3      203.43      210.28      4.81 o 
   1   4   3     2183.41     2254.56     19.95 o 
   2   4   3      255.53      231.10      7.19 o 
   3   4   3      112.47      146.23      8.44 o 
   4   4   3      130.64      141.21      8.19 o 
   5   4   3       17.75       16.15      4.64 o 
   6   4   3        0.01        0.36      8.47 o 
   7   4   3       62.82       50.23      9.76 o 
   8   4   3        8.54       -5.11      6.40 o 
   9   4   3       19.16       38.42     13.47 o 
  -9   5   3        1.91       -2.39      9.25 o 
  -8   5   3       72.06       71.11     16.53 o 
  -7   5   3        0.69       -5.67      9.20 o 
  -6   5   3       25.39       22.75      6.16 o 
  -5   5   3      415.35      434.22     13.57 o 
  -4   5   3       36.60       32.02      4.18 o 
  -3   5   3       76.41      106.48      5.70 o 
  -2   5   3       39.74       46.57      4.20 o 
  -1   5   3      475.73      485.74      7.74 o 
   0   5   3       10.23       17.77      2.40 o 
   1   5   3        7.92        9.21      1.67 o 
   2   5   3       55.32       63.37      4.04 o 
   3   5   3        5.32        3.35      3.26 o 
   4   5   3      319.96      346.22     12.75 o 
   5   5   3      309.65      315.64     11.24 o 
   6   5   3      687.02      687.45     19.25 o 
   7   5   3       18.43       29.11     10.79 o 
   8   5   3        7.24       15.61     17.16 o 
   9   5   3        0.09       13.55     10.83 o 
  -9   6   3        7.28       -8.38     10.99 o 
  -8   6   3        1.72        9.82      5.82 o 
  -7   6   3        7.55       -1.26      4.34 o 
  -6   6   3        1.23       -6.08      3.77 o 
  -5   6   3       43.62       45.40      5.42 o 
  -4   6   3       68.33       72.30      7.38 o 
  -3   6   3      135.45      123.88      5.80 o 
  -2   6   3       55.57       66.64      5.01 o 
  -1   6   3      517.40      521.29      8.36 o 
   0   6   3        0.32        0.20      1.16 o 
   1   6   3       35.44       31.70      2.83 o 
   2   6   3      104.66      104.86      4.65 o 
   3   6   3      293.63      311.27     11.04 o 
   4   6   3       49.68       61.75     10.30 o 
   5   6   3       29.07       26.21      9.56 o 
   6   6   3      140.97      172.90     15.53 o 
   7   6   3       34.71       43.27     12.16 o 
   8   6   3        2.20      -11.46      7.95 o 
   9   6   3       31.13       22.69     19.83 o 
  -9   7   3        0.68       16.75     14.24 o 
  -8   7   3        6.32        1.43      6.50 o 
  -7   7   3        3.21       -4.34      5.25 o 
  -6   7   3       74.49       86.04      8.39 o 
  -5   7   3       19.37       20.94      5.27 o 
  -4   7   3        0.98        2.07      2.86 o 
  -3   7   3      451.67      475.02      9.92 o 
  -2   7   3       68.34       67.25      5.12 o 
  -1   7   3      147.91      160.98      5.58 o 
   0   7   3      105.24       91.32      7.74 o 
   1   7   3        1.32        3.83      1.71 o 
   2   7   3       13.07       15.74      2.76 o 
   3   7   3      716.76      732.48     15.10 o 
   4   7   3      148.26      165.97     10.98 o 
   5   7   3      153.45      172.58     14.68 o 
   6   7   3      209.48      222.60     17.96 o 
   7   7   3        6.83       15.01     12.71 o 
   8   7   3       96.55      117.65     19.38 o 
  -9   8   3        6.47        5.69     16.78 o 
  -8   8   3      144.26      153.53     20.34 o 
  -7   8   3        0.45        3.72      6.73 o 
  -6   8   3        9.33        5.27      4.86 o 
  -5   8   3      288.14      300.11     12.36 o 
  -4   8   3      800.39      820.80     15.50 o 
  -3   8   3      535.04      518.94      9.92 o 
  -2   8   3      485.17      474.51     10.20 o 
  -1   8   3       44.32       48.63      3.89 o 
   0   8   3       10.71       15.54      3.48 o 
   1   8   3       56.55       68.62      6.26 o 
   2   8   3      120.36      128.67      7.67 o 
   3   8   3        5.58       -5.64      5.59 o 
   4   8   3      453.11      449.11     18.70 o 
   5   8   3        2.12        1.87      5.51 o 
   6   8   3       33.39       34.58      8.46 o 
   7   8   3        0.16       -7.63      8.34 o 
   8   8   3       41.12       38.79     12.64 o 
  -9   9   3        0.28        1.46      7.71 o 
  -8   9   3        4.55        7.73      9.22 o 
  -7   9   3        7.31        0.87      6.75 o 
  -6   9   3       25.38       35.13     10.17 o 
  -5   9   3      122.45      112.17      9.58 o 
  -4   9   3        0.07        0.11      3.40 o 
  -3   9   3      836.87      816.07     14.68 o 
  -2   9   3      286.08      282.24      9.27 o 
  -1   9   3       13.01       10.55      3.10 o 
   0   9   3       80.78       82.91     10.27 o 
   1   9   3      313.44      303.82      9.32 o 
   2   9   3        4.20        4.66      3.77 o 
   3   9   3      145.61      154.52     13.45 o 
   4   9   3        0.17        5.99      5.80 o 
   5   9   3        0.29       -4.96      5.05 o 
   6   9   3       59.71       47.56     13.45 o 
   7   9   3        0.08       -3.68     10.16 o 
   8   9   3        5.70        2.09     13.89 o 
  -8  10   3       37.30       24.89     10.34 o 
  -7  10   3        0.35        6.18      6.71 o 
  -6  10   3       29.80       17.88      6.43 o 
  -5  10   3        2.90        4.80      5.47 o 
  -4  10   3      170.57      160.52     10.29 o 
  -3  10   3      647.40      613.50     17.49 o 
  -2  10   3      655.06      624.27     18.32 o 
  -1  10   3      232.69      248.81      8.59 o 
   0  10   3      428.03      412.73     15.21 o 
   1  10   3      300.16      288.54     13.97 o 
   2  10   3       11.12        6.88      3.53 o 
   3  10   3      298.34      310.77     19.78 o 
   4  10   3        4.34        5.76      5.82 o 
   5  10   3       19.28       16.88     10.08 o 
   6  10   3       22.31       29.67      8.71 o 
   7  10   3       46.69       53.51     11.58 o 
   8  10   3        0.43       15.40     15.99 o 
  -8  11   3       11.46        8.13      8.97 o 
  -7  11   3       10.69        8.89      6.72 o 
  -6  11   3       13.95        9.39      7.32 o 
  -5  11   3      176.02      153.04     14.57 o 
  -4  11   3        4.63       11.80      7.28 o 
  -3  11   3      933.82      873.56     20.68 o 
  -2  11   3       19.60       15.84      6.14 o 
  -1  11   3      355.94      353.54     17.81 o 
   0  11   3      121.15      136.19     11.27 o 
   1  11   3      213.24      209.71     12.69 o 
   2  11   3      159.50      182.93     12.30 o 
   3  11   3      176.67      174.34     14.89 o 
   4  11   3        7.07       11.34      6.92 o 
   5  11   3       10.05        3.58      6.89 o 
   6  11   3      113.34      108.84     14.32 o 
   7  11   3       20.64       29.98      9.95 o 
  -8  12   3        3.33       -5.92     10.27 o 
  -7  12   3        1.74        8.30      8.32 o 
  -6  12   3       10.25        2.06      7.51 o 
  -5  12   3        7.26       10.29      7.15 o 
  -4  12   3        2.18        6.56      6.53 o 
  -3  12   3        9.17        5.32      6.19 o 
  -2  12   3      432.74      393.92     20.32 o 
  -1  12   3        4.51        1.80      6.20 o 
   0  12   3       76.74       76.91     12.65 o 
   1  12   3      415.78      377.03     20.37 o 
   2  12   3       32.12       22.54      5.79 o 
   3  12   3      310.37      336.32     17.68 o 
   4  12   3      334.09      381.42     23.99 o 
   5  12   3        3.78        2.36      6.58 o 
   6  12   3      129.25      117.80     14.88 o 
   7  12   3       16.25        7.13      9.28 o 
  -7  13   3        3.40       12.77      8.56 o 
  -6  13   3       48.03       49.72     14.15 o 
  -5  13   3       64.87       64.39     16.87 o 
  -4  13   3      129.56      131.73     21.10 o 
  -3  13   3      162.78      143.25     14.14 o 
  -2  13   3       83.27       58.49     12.56 o 
  -1  13   3      137.15      150.43     17.40 o 
   0  13   3       45.95       55.09     11.04 o 
   1  13   3        0.11        9.73      6.05 o 
   2  13   3      198.36      203.24     19.55 o 
   3  13   3      275.31      308.23     39.91 o 
   4  13   3        2.27       -1.61      5.95 o 
   5  13   3       13.41       11.43      7.77 o 
   6  13   3      116.75      117.97     16.66 o 
  -7  14   3       18.28       12.08     12.73 o 
  -6  14   3        2.76        6.53     10.18 o 
  -5  14   3        0.31        5.20      8.52 o 
  -4  14   3       47.42       36.14     10.68 o 
  -3  14   3      145.92      156.04     20.20 o 
  -2  14   3        7.38       16.62     22.37 o 
  -1  14   3      572.72      472.04     34.41 o 
   0  14   3       14.20       10.44      8.42 o 
   1  14   3        2.83       16.54      7.70 o 
   2  14   3      180.03      149.67     27.07 o 
   3  14   3       37.70       49.66     12.57 o 
   4  14   3      252.47      275.55     27.16 o 
   5  14   3      135.12      135.52     22.27 o 
   6  14   3      131.27      163.18     38.49 o 
  -6  15   3        8.55       12.07     10.88 o 
  -5  15   3       29.97       29.30     14.04 o 
  -4  15   3        6.81       13.83      8.22 o 
  -3  15   3        2.44       17.38      9.05 o 
  -2  15   3       48.39       36.68     22.22 o 
  -1  15   3       12.47       13.06      8.90 o 
   0  15   3        0.82        9.55      8.51 o 
   1  15   3       30.49       39.83     13.11 o 
   2  15   3        1.76       31.43     11.08 o 
   3  15   3       11.42        5.31     11.84 o 
   4  15   3        1.99       23.44     11.21 o 
   5  15   3       16.39       20.93     11.51 o 
  -5  16   3       35.18       13.93     13.25 o 
  -4  16   3        4.79       27.00     12.43 o 
  -3  16   3      130.27      158.55     23.74 o 
  -2  16   3        0.24        4.37      9.14 o 
  -1  16   3       37.19       33.59     11.74 o 
   0  16   3        2.08       -3.53      7.80 o 
   1  16   3       10.90       16.12     13.54 o 
   2  16   3        2.30       35.59     11.54 o 
   3  16   3        5.17        1.78     13.78 o 
   4  16   3      163.53      160.05     33.72 o 
   5  16   3       42.00       26.08     17.08 o 
  -4  17   3        0.00       33.24     12.59 o 
  -3  17   3      253.96      331.44     31.60 o 
  -2  17   3        0.12       -6.64      9.38 o 
  -1  17   3       41.07       48.83     13.95 o 
   0  17   3      119.86      140.66     41.42 o 
   1  17   3        0.13       13.33     10.07 o 
   2  17   3       40.69       77.01     19.95 o 
   3  17   3        0.00        4.72     13.56 o 
   4  17   3       11.97       24.06     16.96 o 
  -3  18   3       34.38       39.77     18.26 o 
  -2  18   3        3.83       36.08     12.80 o 
  -1  18   3        8.83       25.07     12.81 o 
   0  18   3        1.14       18.21     10.23 o 
   1  18   3      109.38      145.50     33.37 o 
   2  18   3       19.45       28.26     14.97 o 
 -10   0   4        8.04       24.55     13.24 o 
  -9   0   4      123.97      128.14     19.30 o 
  -8   0   4      300.78      326.21     39.60 o 
  -7   0   4      572.80      579.11     27.17 o 
  -6   0   4       12.17       21.39      8.77 o 
  -5   0   4      621.34      595.65     22.88 o 
  -4   0   4     2592.68     2572.49     45.15 o 
  -3   0   4      121.47       96.27      9.19 o 
  -2   0   4      141.79      137.20      7.31 o 
  -1   0   4    14911.35    14697.16    120.11 o 
   0   0   4     1538.78     1563.76     21.20 o 
   1   0   4     4540.38     4656.65     41.50 o 
   2   0   4      773.45      723.88     26.23 o 
   3   0   4     3522.11     3487.70     40.35 o 
   4   0   4      715.06      689.86     24.84 o 
   5   0   4        0.21       -3.60      7.23 o 
   6   0   4       26.80       30.24     10.04 o 
   7   0   4       89.89      110.19     15.96 o 
   8   0   4      905.72      909.92     51.28 o 
   9   0   4      179.97      143.49     21.96 o 
 -10   1   4       45.39       50.69     12.53 o 
  -9   1   4      176.44      172.68     17.20 o 
  -8   1   4        2.09        3.39      6.73 o 
  -7   1   4       12.93       23.80      8.10 o 
  -6   1   4        1.14       -1.79      5.11 o 
  -5   1   4      172.19      175.34     11.02 o 
  -4   1   4      631.93      624.83     14.74 o 
  -3   1   4      252.46      240.16      7.63 o 
  -2   1   4      939.48      922.96     13.21 o 
  -1   1   4     2226.11     2205.10     53.04 o 
   0   1   4       47.60       46.15      3.18 o 
   1   1   4        3.43        2.81      1.56 o 
   2   1   4      482.32      462.02      7.56 o 
   3   1   4     1140.44     1227.15     17.72 o 
   4   1   4      439.82      454.42     11.77 o 
   5   1   4      200.51      203.43     12.30 o 
   6   1   4      516.47      493.79     17.36 o 
   7   1   4        1.95       -4.25      5.67 o 
   8   1   4        0.60       -1.99      6.79 o 
   9   1   4        2.36       22.01     10.76 o 
 -10   2   4       30.59       36.33     13.18 o 
  -9   2   4      252.94      264.52     23.17 o 
  -8   2   4       65.46       91.71     10.52 o 
  -7   2   4      262.30      283.72     15.05 o 
  -6   2   4      689.38      709.32     19.50 o 
  -5   2   4      268.14      255.90     11.32 o 
  -4   2   4      467.64      482.91     13.08 o 
  -3   2   4     2580.10     2405.12     25.31 o 
  -2   2   4     3371.89     3260.41     32.65 o 
  -1   2   4     4913.60     5014.21     43.03 o 
   0   2   4     3168.13     3254.91     24.88 o 
   1   2   4     6693.04     6556.68     46.42 o 
   2   2   4       88.74       80.38      4.56 o 
   3   2   4      416.76      398.92     13.00 o 
   4   2   4      220.25      235.86      9.77 o 
   5   2   4      657.63      659.54     18.48 o 
   6   2   4      955.66      972.83     26.80 o 
   7   2   4      119.97      113.71     11.43 o 
   8   2   4      168.95      206.27     18.75 o 
   9   2   4       16.99       35.24     17.57 o 
 -10   3   4       18.16       -1.17     11.25 o 
  -9   3   4        2.11       -1.25      9.51 o 
  -8   3   4      110.95      116.80     18.29 o 
  -7   3   4      142.22      136.71     11.97 o 
  -6   3   4       62.85       68.87      9.78 o 
  -5   3   4      141.58      157.45     10.52 o 
  -4   3   4      259.65      289.14      9.47 o 
  -3   3   4     2329.63     2182.21     23.89 o 
  -2   3   4      827.57      856.78     17.23 o 
  -1   3   4       86.48      106.00      4.77 o 
   0   3   4     6744.85     6929.05     53.39 o 
   1   3   4     1649.73     1754.75     19.00 o 
   2   3   4      196.28      214.16      5.62 o 
   3   3   4       57.08       90.80      7.39 o 
   4   3   4      147.41      160.08      8.80 o 
   5   3   4       82.65      109.04      8.29 o 
   6   3   4        0.04        5.09      5.33 o 
   7   3   4       56.43       48.09     10.52 o 
   8   3   4       78.27       74.42     12.66 o 
   9   3   4        3.06       -0.96     19.82 o 
 -10   4   4      235.16      280.36     33.18 o 
  -9   4   4        0.99        6.03      9.55 o 
  -8   4   4      120.16      135.55     12.71 o 
  -7   4   4      250.62      293.37     16.22 o 
  -6   4   4       33.15       30.79      6.55 o 
  -5   4   4      867.23      850.05     17.11 o 
  -4   4   4      860.94      869.49     15.74 o 
  -3   4   4     2750.07     2599.60     27.00 o 
  -2   4   4      355.07      291.50      8.13 o 
  -1   4   4      721.62      678.01     10.28 o 
   0   4   4      563.42      566.50      8.45 o 
   1   4   4     2626.00     2616.41     25.26 o 
   2   4   4     5185.36     5525.86     39.43 o 
   3   4   4      838.53      836.02     17.56 o 
   4   4   4      174.08      168.75     10.85 o 
   5   4   4      190.15      203.14     10.56 o 
   6   4   4      522.95      571.72     18.39 o 
   7   4   4       45.48       56.12     10.02 o 
   8   4   4      107.57      131.70     15.89 o 
   9   4   4      286.19      273.64     29.16 o 
  -9   5   4       28.93       43.63     11.73 o 
  -8   5   4        0.04      -11.96     12.15 o 
  -7   5   4      378.65      390.72     16.11 o 
  -6   5   4        1.21       -0.36      4.94 o 
  -5   5   4      122.40      123.90      8.66 o 
  -4   5   4      858.23      851.87     17.75 o 
  -3   5   4        0.09        0.75      2.23 o 
  -2   5   4      329.05      281.19      8.30 o 
  -1   5   4        3.71        6.09      2.12 o 
   0   5   4       36.37       42.04      3.40 o 
   1   5   4      601.28      653.51     14.50 o 
   2   5   4     1653.36     1778.12     15.76 o 
   3   5   4       14.41       19.92      4.95 o 
   4   5   4       41.07       46.53      6.92 o 
   5   5   4        0.07        1.17      5.16 o 
   6   5   4      121.78      145.96     14.10 o 
   7   5   4      181.48      217.53     17.59 o 
   8   5   4        0.00       17.96      9.96 o 
   9   5   4        5.20       -6.41     10.89 o 
  -9   6   4      106.15      118.54     16.18 o 
  -8   6   4      322.66      267.25     35.56 o 
  -7   6   4        0.14        3.91      6.91 o 
  -6   6   4      454.55      470.53     15.01 o 
  -5   6   4      755.35      719.76     14.82 o 
  -4   6   4      595.43      535.91     12.69 o 
  -3   6   4      418.76      384.52     10.72 o 
  -2   6   4      597.35      600.79     12.02 o 
  -1   6   4     2470.42     2438.02     21.05 o 
   0   6   4     3054.53     3003.27     25.37 o 
   1   6   4      191.99      195.23      5.34 o 
   2   6   4      423.71      340.61      6.87 o 
   3   6   4      290.54      284.80     13.57 o 
   4   6   4     3455.77     3627.89     61.04 o 
   5   6   4      186.49      215.40     12.71 o 
   6   6   4        6.63       17.67      7.96 o 
   7   6   4      663.48      639.30     32.73 o 
   8   6   4       17.17       22.71     12.56 o 
  -9   7   4       63.70       57.68     11.84 o 
  -8   7   4       33.93       38.34     10.28 o 
  -7   7   4       90.54       82.03     20.66 o 
  -6   7   4      170.19      195.01     14.27 o 
  -5   7   4      359.45      387.30     11.30 o 
  -4   7   4      147.18      148.13      8.74 o 
  -3   7   4        5.17        5.22      2.75 o 
  -2   7   4      373.67      383.95     10.14 o 
  -1   7   4      500.83      488.72      9.49 o 
   0   7   4        6.66        4.98      1.97 o 
   1   7   4       45.10       40.19      3.16 o 
   2   7   4      122.71      130.26      5.36 o 
   3   7   4      295.86      293.35      9.26 o 
   4   7   4       10.06        6.16      5.10 o 
   5   7   4      149.69      181.04     15.32 o 
   6   7   4      138.63      134.82     14.21 o 
   7   7   4        5.25       32.44     10.99 o 
   8   7   4      136.19      112.36     30.80 o 
  -9   8   4       32.41       32.76     14.63 o 
  -8   8   4       67.02       56.08     15.12 o 
  -7   8   4      709.33      777.72     46.61 o 
  -6   8   4      498.18      532.27     21.11 o 
  -5   8   4       78.18       69.70      7.26 o 
  -4   8   4     1082.55     1056.10     16.82 o 
  -3   8   4      184.37      170.86      8.41 o 
  -2   8   4     2425.70     2392.40     27.14 o 
  -1   8   4      781.48      764.40     12.29 o 
   0   8   4     1761.02     1664.79     18.90 o 
   1   8   4       36.72       39.27      4.64 o 
   2   8   4     1429.84     1420.11     30.95 o 
   3   8   4      701.00      711.01     17.94 o 
   4   8   4       43.84       44.16      8.72 o 
   5   8   4     1249.80     1337.19     40.72 o 
   6   8   4      831.44      888.26     34.33 o 
   7   8   4      135.81      152.48     21.13 o 
   8   8   4      112.96       86.10     22.72 o 
  -9   9   4       22.08       26.95     17.82 o 
  -8   9   4      507.62      569.16     43.53 o 
  -7   9   4      120.74      124.65     15.21 o 
  -5   9   4      203.82      222.77     15.23 o 
  -4   9   4        1.24       12.75      3.92 o 
  -3   9   4      394.34      381.37      9.34 o 
  -2   9   4        0.64       -0.27      2.95 o 
  -1   9   4      215.23      219.60      7.32 o 
   0   9   4       61.00       64.57      6.19 o 
   1   9   4      267.95      247.13     12.68 o 
   2   9   4      157.42      168.44     10.19 o 
   3   9   4      527.23      490.14     19.80 o 
   4   9   4       24.90       12.78     10.73 o 
   5   9   4       83.96       84.76     11.86 o 
   6   9   4      135.52      157.81     37.69 o 
   7   9   4       59.96       53.22     14.99 o 
   8   9   4       61.68       61.69     22.39 o 
  -8  10   4        3.85        5.90      8.86 o 
  -7  10   4       22.63       17.21      8.79 o 
  -6  10   4      369.29      394.62     20.28 o 
  -5  10   4     1310.00     1316.62     28.38 o 
  -4  10   4     1664.48     1711.00     27.54 o 
  -3  10   4       63.83       60.92      7.54 o 
  -2  10   4     2308.00     2271.32     27.97 o 
  -1  10   4     1071.43     1055.86     17.82 o 
   0  10   4      521.40      496.94     17.39 o 
   1  10   4     2708.30     2710.11     41.99 o 
   2  10   4      256.61      247.86      9.31 o 
   3  10   4      841.94      905.32     32.59 o 
   4  10   4      782.88      812.68     26.74 o 
   5  10   4      232.32      229.86     26.05 o 
   6  10   4       44.97       48.21     14.33 o 
   7  10   4      226.17      246.80     38.09 o 
  -8  11   4       28.09       26.36     21.16 o 
  -7  11   4        0.31        3.06      6.54 o 
  -6  11   4      154.80      117.30     15.07 o 
  -5  11   4       99.58       95.93     10.64 o 
  -4  11   4      995.07      925.09     23.11 o 
  -3  11   4        5.77        4.33      6.29 o 
  -2  11   4      171.49      169.43     13.84 o 
  -1  11   4        1.10        1.99      5.73 o 
   0  11   4      260.65      270.67     13.47 o 
   1  11   4     1798.47     1797.58     34.31 o 
   2  11   4      380.66      382.42     16.25 o 
   3  11   4      116.34      130.18     13.16 o 
   4  11   4       57.96       73.16     11.28 o 
   5  11   4       22.22       21.73      7.69 o 
   6  11   4        4.06        4.16      6.96 o 
   7  11   4        6.21       14.75     12.06 o 
  -7  12   4      186.35      161.32     17.56 o 
  -6  12   4      177.67      146.99     15.20 o 
  -5  12   4        1.49       -3.49      6.58 o 
  -4  12   4     1041.77     1121.90     31.38 o 
  -3  12   4      501.84      523.85     20.85 o 
  -2  12   4      425.04      402.82     22.89 o 
  -1  12   4     1822.65     1813.11     59.51 o 
   0  12   4      398.75      408.71     21.99 o 
   1  12   4      479.10      478.01     31.21 o 
   2  12   4      769.78      766.54     30.65 o 
   3  12   4      835.30      846.02     27.50 o 
   4  12   4      485.75      495.40     22.55 o 
   5  12   4      920.55      964.97     32.15 o 
   6  12   4       34.62       14.39     13.19 o 
   7  12   4       45.64       50.92     13.72 o 
  -7  13   4       32.88       34.09     13.77 o 
  -6  13   4      318.22      380.10     50.25 o 
  -5  13   4      238.50      215.30     35.69 o 
  -4  13   4       68.75       34.33     12.42 o 
  -3  13   4       47.72       47.12     13.10 o 
  -2  13   4      217.48      213.63     21.63 o 
  -1  13   4      192.03      202.49     20.98 o 
   0  13   4      205.60      209.58     35.12 o 
   1  13   4       25.52       34.41      8.79 o 
   2  13   4       38.14       32.31     15.20 o 
   3  13   4      306.10      318.01     19.28 o 
   4  13   4       20.44       16.54      6.75 o 
   5  13   4       13.26       11.59      7.93 o 
   6  13   4        1.74       11.54      8.64 o 
  -6  14   4      225.37      234.91     26.20 o 
  -5  14   4      563.84      578.01     31.24 o 
  -4  14   4       20.63       45.53     15.78 o 
  -3  14   4      416.33      419.93     26.27 o 
  -2  14   4      312.87      291.27     22.64 o 
  -1  14   4      103.48       83.03     14.81 o 
   0  14   4      499.07      480.62     28.49 o 
   1  14   4      850.23      807.36     32.15 o 
   2  14   4      292.92      258.64     36.28 o 
   3  14   4       87.67      113.28     24.51 o 
   4  14   4      386.92      488.78     45.84 o 
   5  14   4       61.37       55.31     14.84 o 
   6  14   4      194.74      188.12     32.19 o 
  -6  15   4       97.20      111.20     28.57 o 
  -5  15   4        2.06        9.30     10.40 o 
  -4  15   4      111.67       93.05     17.29 o 
  -3  15   4      228.77      190.85     22.68 o 
  -2  15   4       35.36       37.92     11.74 o 
  -1  15   4       39.25       33.11     10.84 o 
   0  15   4      121.18      152.34     27.15 o 
   1  15   4        2.74       13.53     12.21 o 
   2  15   4      252.03      286.58     39.69 o 
   3  15   4       38.36       32.39     17.38 o 
   4  15   4        0.39       28.82     17.23 o 
   5  15   4      148.07      141.67     21.78 o 
  -5  16   4      420.74      481.81     41.63 o 
  -4  16   4      184.39      225.37     38.16 o 
  -3  16   4      388.80      444.98     51.69 o 
  -2  16   4       50.36       36.01     13.88 o 
  -1  16   4      317.84      283.15     27.36 o 
   0  16   4      192.67      183.72     48.17 o 
   1  16   4      524.01      517.56     43.34 o 
   2  16   4      320.57      386.98     36.31 o 
   3  16   4       95.53      121.33     29.57 o 
   4  16   4      123.28      166.20     34.66 o 
  -4  17   4       15.16       16.28     12.82 o 
  -3  17   4       44.72       63.49     16.52 o 
  -2  17   4       36.32       23.44     13.04 o 
  -1  17   4        1.34        9.93      9.80 o 
   0  17   4       43.99       55.88     14.34 o 
   1  17   4        0.14       -3.80     11.99 o 
   2  17   4       53.65      109.44     24.71 o 
   3  17   4       38.58       86.32     25.76 o 
  -3  18   4      615.84      755.90     40.06 o 
  -2  18   4      227.84      196.30     25.39 o 
  -1  18   4      510.16      490.80     34.02 o 
   0  18   4        5.25      -15.51     15.29 o 
   1  18   4       35.92       40.32     17.82 o 
   2  18   4      204.41      227.72     37.10 o 
 -10   1   5        5.36       11.03      9.63 o 
  -9   1   5        5.87       -2.54      9.64 o 
  -8   1   5       83.68       78.58     10.83 o 
  -7   1   5       70.97       77.39      9.55 o 
  -6   1   5       31.57       47.53      7.23 o 
  -5   1   5       95.92       95.99      8.58 o 
  -4   1   5      114.12      111.96      8.13 o 
  -3   1   5       22.42       11.31      2.95 o 
  -2   1   5      228.30      211.42      7.89 o 
  -1   1   5     1389.88     1364.05     17.53 o 
   0   1   5      971.75      920.02     11.25 o 
   1   1   5     1992.77     2112.18     17.42 o 
   2   1   5      287.70      272.25      8.81 o 
   3   1   5      245.69      267.35      8.81 o 
   4   1   5        0.05        1.01      5.60 o 
   5   1   5      438.50      429.53     16.37 o 
   6   1   5      215.01      202.78     19.59 o 
   7   1   5      176.69      184.30     14.50 o 
   8   1   5        0.20       11.74      8.01 o 
   9   1   5       70.46       60.78     13.96 o 
 -10   2   5        0.35        7.20     10.47 o 
  -9   2   5       37.51       32.90      9.65 o 
  -8   2   5        6.86       -4.65      5.58 o 
  -7   2   5      250.92      249.61     14.61 o 
  -6   2   5      418.49      423.51     15.62 o 
  -5   2   5        0.52       -1.84      3.76 o 
  -4   2   5       12.19        7.04      3.10 o 
  -3   2   5        1.51        0.38      2.26 o 
  -2   2   5      885.63      970.52     16.67 o 
  -1   2   5     1401.35     1472.84     22.68 o 
   0   2   5      436.51      443.18      8.46 o 
   1   2   5     6400.79     6653.53     43.79 o 
   2   2   5      182.87      201.26      8.28 o 
   3   2   5      173.67      182.27      6.94 o 
   4   2   5      116.56      125.81      9.44 o 
   5   2   5       93.63      102.32     10.19 o 
   6   2   5      259.97      240.22     14.62 o 
   7   2   5       28.70       12.56      7.77 o 
   8   2   5        2.49        2.44      8.82 o 
   9   2   5        1.31       -0.11      9.17 o 
 -10   3   5       40.84       49.17     14.81 o 
  -9   3   5       33.62       58.49     11.66 o 
  -8   3   5       74.42       66.59     12.55 o 
  -7   3   5       65.52       60.28      9.69 o 
  -6   3   5      335.78      335.58     14.11 o 
  -5   3   5      172.96      189.04     11.68 o 
  -4   3   5      203.73      225.84      8.97 o 
  -3   3   5       83.62      101.00      6.50 o 
  -2   3   5     1537.78     1648.08     26.55 o 
  -1   3   5      173.21      172.53      6.35 o 
   0   3   5      430.19      477.77      9.67 o 
   1   3   5     1694.65     1862.05     20.79 o 
   2   3   5       45.76       45.78      4.65 o 
   3   3   5      237.68      234.75      8.09 o 
   4   3   5      376.59      378.68     13.75 o 
   5   3   5        0.45       15.54      6.46 o 
   6   3   5       71.53       84.80     11.63 o 
   7   3   5      295.78      321.05     19.56 o 
   8   3   5      112.13      115.92     14.93 o 
   9   3   5        6.59       23.00     11.00 o 
  -9   4   5      123.18      106.39     18.70 o 
  -8   4   5       67.73       62.40     10.05 o 
  -7   4   5       21.68       17.15      6.52 o 
  -6   4   5       11.31        9.45      5.15 o 
  -5   4   5       43.59       43.86      6.05 o 
  -4   4   5      745.33      726.16     15.04 o 
  -3   4   5        0.27       -3.15      2.16 o 
  -2   4   5     2064.79     2209.96     26.97 o 
  -1   4   5     4835.72     5046.10     37.60 o 
   0   4   5     1202.81     1386.68     16.15 o 
   1   4   5     1190.82     1202.71     37.17 o 
   2   4   5       12.72       12.94      2.38 o 
   3   4   5       29.10       26.65      4.13 o 
   4   4   5       97.15      109.88      9.66 o 
   5   4   5       10.22        8.85     10.51 o 
   6   4   5       10.21       19.29      9.11 o 
   7   4   5       34.56       45.10      9.13 o 
   8   4   5      505.18      519.48     30.56 o 
  -9   5   5      138.72      107.13     15.48 o 
  -8   5   5      398.19      463.55     50.86 o 
  -7   5   5        8.07       13.12      6.18 o 
  -6   5   5      175.03      180.63     12.52 o 
  -5   5   5       20.65       20.99      7.98 o 
  -4   5   5      142.19      167.55      9.23 o 
  -3   5   5       48.64       50.53      4.62 o 
  -2   5   5      121.46      117.15      6.59 o 
  -1   5   5        1.77        6.71      2.23 o 
   0   5   5     1530.81     1775.31     17.51 o 
   1   5   5     1266.29     1242.28     13.31 o 
   2   5   5      169.05      151.45      5.87 o 
   3   5   5      661.91      685.54     14.49 o 
   4   5   5      108.27      108.10      9.90 o 
   5   5   5      196.58      228.60     18.86 o 
   6   5   5      132.43      153.18     15.03 o 
   7   5   5       31.27       35.18     15.15 o 
   8   5   5      171.38      129.41     55.88 o 
  -9   6   5       65.07       39.69     13.67 o 
  -8   6   5       45.15       61.08     11.85 o 
  -7   6   5       12.18       21.79      8.03 o 
  -6   6   5      302.14      305.23     11.61 o 
  -5   6   5      272.29      265.09     12.35 o 
  -4   6   5      475.56      486.59     12.73 o 
  -3   6   5      732.41      743.79     14.29 o 
  -2   6   5      176.87      168.90      6.74 o 
  -1   6   5      135.62      133.21      6.05 o 
   0   6   5      317.55      352.54      8.35 o 
   1   6   5      128.62      121.16      5.95 o 
   2   6   5        1.14        5.33      1.97 o 
   3   6   5       25.84       31.16      4.51 o 
   4   6   5      747.57      810.62     20.37 o 
   5   6   5      411.54      451.28     19.04 o 
   6   6   5       27.70       31.05     10.04 o 
   7   6   5      199.01      157.27     20.71 o 
   8   6   5       59.81       18.74     12.00 o 
  -9   7   5      136.97      130.04     16.73 o 
  -8   7   5        3.22        2.63     19.73 o 
  -7   7   5      415.98      436.92     25.58 o 
  -6   7   5      822.84      828.12     22.12 o 
  -5   7   5      200.01      189.00      9.14 o 
  -4   7   5       34.25       32.91      4.79 o 
  -3   7   5      161.24      173.69      7.38 o 
  -2   7   5      382.29      390.06      9.71 o 
  -1   7   5      545.10      517.43     10.41 o 
   0   7   5      323.33      298.61      8.59 o 
   1   7   5      188.73      197.98      6.42 o 
   2   7   5      973.04      988.82     12.76 o 
   3   7   5      892.69      889.51     18.12 o 
   4   7   5       88.75      107.55     12.27 o 
   5   7   5        8.06       10.43      6.53 o 
   6   7   5       92.66       92.81     36.85 o 
   7   7   5      163.18      159.06     44.94 o 
   8   7   5      141.45      166.84     37.05 o 
  -9   8   5       43.62       31.14     22.72 o 
  -8   8   5        9.47        4.65      8.05 o 
  -7   8   5        2.60        9.19     10.37 o 
  -6   8   5       49.81       67.17      9.10 o 
  -5   8   5       12.08        9.78      4.82 o 
  -4   8   5      204.95      220.21      9.16 o 
  -3   8   5      328.94      332.16     11.07 o 
  -2   8   5      104.13      106.57      7.10 o 
  -1   8   5       25.90       26.02      3.92 o 
   0   8   5       85.45       83.12      6.54 o 
   1   8   5      898.99      882.73     15.40 o 
   2   8   5      468.34      501.24     15.57 o 
   3   8   5      864.21      838.77     30.61 o 
   4   8   5       57.43       65.26     10.15 o 
   5   8   5      253.86      300.78     19.16 o 
   6   8   5      113.22      124.06     14.30 o 
   7   8   5       49.22       38.31     15.16 o 
   8   8   5       29.94       22.49     18.44 o 
  -8   9   5        0.25        0.56      7.85 o 
  -7   9   5      245.73      239.61     22.65 o 
  -6   9   5       60.32       69.41     11.37 o 
  -5   9   5       97.37       93.43      9.65 o 
  -4   9   5       72.32       72.20      7.19 o 
  -3   9   5     1431.38     1423.95     22.46 o 
  -2   9   5      107.22      102.77      7.29 o 
  -1   9   5      332.67      349.61      9.25 o 
   0   9   5      584.85      569.07     14.56 o 
   1   9   5      838.68      815.32     21.78 o 
   2   9   5     1087.63     1068.07     47.31 o 
   3   9   5      181.89      192.92     15.65 o 
   4   9   5      166.25      158.35     14.89 o 
   5   9   5        8.41        9.98      7.33 o 
   6   9   5       32.52       28.01      8.99 o 
   7   9   5       41.14       43.03     14.26 o 
  -8  10   5        0.04       -0.49      8.02 o 
  -7  10   5       13.55       -6.10      6.22 o 
  -6  10   5      189.30      190.96     17.17 o 
  -5  10   5        0.20        6.19      5.83 o 
  -4  10   5       98.57       99.81     11.56 o 
  -3  10   5      327.09      315.87     10.43 o 
  -2  10   5       20.44       19.93      5.44 o 
  -1  10   5      515.42      512.80     13.24 o 
   0  10   5      751.80      744.88     21.76 o 
   1  10   5      484.68      433.02     25.65 o 
   2  10   5       92.91       89.57     17.47 o 
   3  10   5       19.08       14.59      6.75 o 
   4  10   5        8.82        9.36      7.00 o 
   5  10   5       69.24       68.55     11.96 o 
   6  10   5       45.14       56.40     11.98 o 
   7  10   5        2.92        5.55     13.41 o 
  -8  11   5        0.12        3.44      8.59 o 
  -7  11   5       27.92       15.00      9.16 o 
  -6  11   5       95.60       86.83     12.79 o 
  -5  11   5        1.87       -0.81      5.13 o 
  -4  11   5       19.74       16.79      5.83 o 
  -3  11   5     1002.21     1026.53     31.74 o 
  -2  11   5       21.30       27.29      7.11 o 
  -1  11   5     1638.49     1699.58     28.49 o 
   0  11   5     1462.54     1489.99     26.88 o 
   1  11   5      331.01      341.51     15.66 o 
   2  11   5      165.21      186.92     19.47 o 
   3  11   5      237.97      146.62     70.24 o 
   4  11   5      120.50      114.24     13.88 o 
   5  11   5       20.11       27.26      9.34 o 
   6  11   5        6.42       17.57      9.97 o 
   7  11   5       17.87       26.93     18.30 o 
  -7  12   5       14.29       19.58      9.60 o 
  -6  12   5       48.58       37.92     13.10 o 
  -5  12   5       41.43       39.90      9.97 o 
  -4  12   5      529.18      499.47     21.75 o 
  -3  12   5       42.64       43.65      9.30 o 
  -2  12   5      555.78      557.41     27.06 o 
  -1  12   5      808.77      787.02     31.13 o 
   0  12   5       50.64       55.03      8.56 o 
   1  12   5       60.64       65.44      9.44 o 
   2  12   5       50.52       59.04     12.88 o 
   3  12   5      216.32      247.79     23.64 o 
   4  12   5       16.80       34.63      9.34 o 
   5  12   5       10.78       11.66      8.28 o 
   6  12   5       26.50       29.04      9.89 o 
  -7  13   5      114.33      126.87     20.00 o 
  -6  13   5      109.52      114.91     18.95 o 
  -5  13   5       22.22       20.57      9.42 o 
  -4  13   5        0.07        1.32      6.11 o 
  -3  13   5      198.05      229.02     23.70 o 
  -2  13   5      350.59      340.84     24.17 o 
  -1  13   5      132.84      138.88     28.78 o 
   0  13   5        1.29        3.57      9.21 o 
   1  13   5      416.43      419.33     23.07 o 
   2  13   5      589.08      530.14     42.57 o 
   3  13   5      580.80      579.37     32.35 o 
   4  13   5       45.02       39.63     12.02 o 
   5  13   5       94.11       96.58     18.58 o 
   6  13   5       11.44       16.34     11.35 o 
  -6  14   5      190.48      188.79     27.17 o 
  -5  14   5       69.25       36.99     12.64 o 
  -4  14   5      287.57      277.13     26.96 o 
  -3  14   5      101.24       86.98     16.60 o 
  -2  14   5       32.07       37.70     21.11 o 
  -1  14   5       49.73       67.57     18.36 o 
   0  14   5        1.50        4.43     11.48 o 
   1  14   5       12.39        7.13     14.93 o 
   2  14   5       10.34       36.61     15.58 o 
   3  14   5       26.94       36.58     17.96 o 
   4  14   5       82.40        4.46      7.79 o 
   5  14   5       82.18       76.36     17.39 o 
  -6  15   5       28.58       42.69     20.24 o 
  -5  15   5        0.01       47.65     13.42 o 
  -4  15   5        0.34       13.72     12.39 o 
  -3  15   5        0.87       12.40     10.43 o 
  -2  15   5       41.39       21.22     11.06 o 
  -1  15   5       22.11       13.95     10.11 o 
   0  15   5      153.68      200.95     21.65 o 
   1  15   5       29.50       39.47     16.84 o 
   2  15   5        6.56       30.96     16.45 o 
   3  15   5       26.23        0.65     14.37 o 
   4  15   5       10.04       19.90     17.62 o 
   5  15   5       87.04      112.54     28.70 o 
  -5  16   5       15.34       29.97     11.08 o 
  -4  16   5        3.29       10.57      9.29 o 
  -3  16   5        0.16       17.36     10.55 o 
  -2  16   5        8.63        9.20     10.93 o 
  -1  16   5       22.69       23.30     10.74 o 
   0  16   5       22.03       35.78     11.20 o 
   2  16   5       15.07       39.56     20.01 o 
   3  16   5       38.59       64.31     24.02 o 
   4  16   5       13.72       26.92     18.63 o 
  -4  17   5       81.62       84.20     24.96 o 
  -3  17   5       14.67       40.90     12.97 o 
  -2  17   5        0.16        5.43     12.99 o 
  -1  17   5       14.92       10.97      9.82 o 
   0  17   5       22.73       49.59     15.24 o 
   1  17   5       12.56       66.95     20.43 o 
   2  17   5        7.30        9.03     14.80 o 
   3  17   5        1.34        3.10     14.43 o 
  -2  18   5        5.98        2.28     16.02 o 
  -1  18   5       43.10       61.73     25.20 o 
   0  18   5        8.85       22.93     18.71 o 
   1  18   5      154.63      133.58     31.03 o 
 -10   0   6        0.89      -20.98     10.49 o 
  -9   0   6        1.38       35.67     12.85 o 
  -8   0   6      228.77      272.52     35.80 o 
  -7   0   6       46.89       46.26     11.09 o 
  -6   0   6     1944.82     1998.48     47.68 o 
  -5   0   6       10.97       15.35     16.79 o 
  -4   0   6     1433.99     1325.82     34.06 o 
  -3   0   6      365.31      345.94     15.32 o 
  -2   0   6     1103.27      993.01     25.56 o 
  -1   0   6     3699.46     3633.35    207.34 o 
   0   0   6       42.46       47.45      5.88 o 
   1   0   6     2451.15     2204.13     23.86 o 
   2   0   6      524.48      446.53     22.63 o 
   3   0   6      210.72      229.49     13.69 o 
   4   0   6     2125.67     2261.01     72.39 o 
   5   0   6     3255.70     3533.20     98.52 o 
   6   0   6        0.15       -1.58      8.60 o 
   7   0   6      163.95      139.82     19.32 o 
   8   0   6        0.05       14.26     17.91 o 
 -10   1   6       35.66       29.36     15.83 o 
  -9   1   6        0.21        9.63      8.48 o 
  -8   1   6      313.58      337.89     17.39 o 
  -7   1   6      281.57      309.14     14.70 o 
  -6   1   6       22.81       30.50      6.19 o 
  -5   1   6      580.17      569.53     16.31 o 
  -4   1   6       42.62       30.60      5.02 o 
  -3   1   6     1424.51     1411.78     20.16 o 
  -2   1   6      411.72      439.44     11.77 o 
  -1   1   6       15.82        3.85      2.23 o 
   0   1   6       68.54       73.94      5.20 o 
   1   1   6     2629.51     2621.84     21.29 o 
   2   1   6       31.75       29.93      4.89 o 
   3   1   6      907.65      905.30     21.71 o 
   4   1   6        0.03       10.92      9.46 o 
   5   1   6       15.29       17.51      7.39 o 
   6   1   6       22.18       23.88      8.19 o 
   7   1   6        3.50        5.52      9.15 o 
   8   1   6        5.11       -0.37      8.22 o 
 -10   2   6      187.96      125.15     46.58 o 
  -9   2   6        0.22        0.85      9.16 o 
  -8   2   6       79.79       88.96     10.58 o 
  -7   2   6        9.81        6.38      5.58 o 
  -6   2   6      367.47      355.19     14.65 o 
  -5   2   6      607.92      572.69     16.42 o 
  -4   2   6     2968.54     2932.50     32.78 o 
  -3   2   6     1381.62     1258.30     30.88 o 
  -2   2   6      896.93      822.62     16.25 o 
  -1   2   6       53.87      106.63      6.55 o 
   0   2   6      834.12      747.51     11.91 o 
   1   2   6      499.72      506.98      9.37 o 
   2   2   6     1047.17     1080.56     20.07 o 
   3   2   6     4851.60     4948.38     59.12 o 
   4   2   6       52.28       60.11     11.48 o 
   5   2   6      109.88      105.85     12.38 o 
   6   2   6      421.79      411.99     31.48 o 
   7   2   6      399.38      428.61     22.22 o 
   8   2   6        0.49       18.64      9.56 o 
  -9   3   6       22.49       40.77     10.95 o 
  -8   3   6        1.07       16.73      7.04 o 
  -7   3   6       38.90       24.35      8.41 o 
  -6   3   6      992.95     1035.87     23.95 o 
  -5   3   6      432.78      431.28     14.61 o 
  -4   3   6        0.09       -0.18      2.81 o 
  -3   3   6        6.74       10.18      3.15 o 
  -2   3   6       48.57       30.62      4.95 o 
  -1   3   6     5006.60     5307.38     44.36 o 
   0   3   6      417.68      455.46      9.61 o 
   1   3   6      155.90      171.71      7.49 o 
   2   3   6      335.29      331.87     12.28 o 
   3   3   6      198.48      198.25      8.94 o 
   4   3   6       21.11       22.91      6.19 o 
   5   3   6      157.49      160.36     14.91 o 
   6   3   6        2.44        4.26      6.60 o 
   7   3   6        9.46       19.34      7.93 o 
   8   3   6        0.00        5.07      9.42 o 
  -9   4   6       87.36      119.09     22.80 o 
  -8   4   6      332.38      313.56     18.23 o 
  -7   4   6      251.50      269.81     15.47 o 
  -6   4   6      211.00      202.63     13.13 o 
  -5   4   6      439.19      426.96     14.75 o 
  -4   4   6      186.01      178.60      9.32 o 
  -3   4   6        1.41        4.82      2.78 o 
  -2   4   6     4235.80     4404.83     36.68 o 
  -1   4   6     1349.78     1405.14     17.58 o 
   0   4   6     1912.17     1909.17     24.36 o 
   1   4   6      424.78      422.36      9.19 o 
   2   4   6       93.73       73.73      4.23 o 
   3   4   6     1349.25     1383.13     24.16 o 
   4   4   6      312.41      341.97     14.11 o 
   5   4   6      809.29      831.08     34.74 o 
   6   4   6        9.15       18.10      7.72 o 
   7   4   6      315.67      341.33     21.88 o 
   8   4   6      411.36      431.77     30.55 o 
  -9   5   6      140.66      137.66     17.11 o 
  -8   5   6      226.45      204.25     18.71 o 
  -7   5   6        5.92        3.51      8.46 o 
  -6   5   6      102.55      105.55     10.13 o 
  -5   5   6        5.74       12.02      4.66 o 
  -4   5   6      559.94      537.81     13.74 o 
  -3   5   6      693.40      695.96     14.81 o 
  -2   5   6      295.45      323.33      9.02 o 
  -1   5   6       55.15       51.80      4.43 o 
   0   5   6      354.78      315.18      8.47 o 
   1   5   6      721.92      693.60     10.95 o 
   2   5   6      237.88      269.31      9.69 o 
   3   5   6      169.61      186.00      9.27 o 
   4   5   6       29.73       48.99      7.97 o 
   5   5   6       45.51       35.68      8.28 o 
   6   5   6      492.92      525.74     22.80 o 
   7   5   6      143.94      141.87     30.35 o 
   8   5   6        2.82        4.90     10.17 o 
  -9   6   6      198.35      217.92     34.15 o 
  -8   6   6       61.99       53.28     10.88 o 
  -7   6   6      617.71      657.94     67.68 o 
  -6   6   6      279.89      284.62     12.44 o 
  -5   6   6        1.28       -5.64      3.74 o 
  -4   6   6     1160.62     1082.96     39.41 o 
  -3   6   6      871.62      866.31     16.96 o 
  -2   6   6      101.82       93.67      6.21 o 
  -1   6   6     1012.54     1013.81     15.26 o 
   0   6   6     1384.84     1408.02     19.81 o 
   1   6   6     1357.76     1335.67     17.71 o 
   2   6   6      832.06      874.13     15.27 o 
   3   6   6       34.47       39.76      6.22 o 
   4   6   6      278.40      265.59     12.74 o 
   5   6   6      954.95     1038.56     29.77 o 
   6   6   6      647.80      651.16     32.55 o 
   7   6   6        2.76       10.28     10.48 o 
   8   6   6        7.22       -3.52      8.13 o 
  -9   7   6       12.61       23.14     20.09 o 
  -8   7   6       51.75       40.33     11.51 o 
  -7   7   6      327.15      316.45     19.96 o 
  -6   7   6       11.82       14.55      6.11 o 
  -5   7   6       79.71       79.68      6.93 o 
  -4   7   6      803.22      798.00     15.60 o 
  -3   7   6       37.08       38.08      5.39 o 
  -2   7   6      501.38      521.63     11.78 o 
  -1   7   6       45.95       50.80      4.66 o 
   0   7   6      185.77      203.38      8.85 o 
   1   7   6      207.41      200.62      7.38 o 
   2   7   6      587.28      601.44     13.57 o 
   3   7   6       69.40       27.57     18.93 o 
   4   7   6      314.59      313.76     18.10 o 
   5   7   6      348.52      362.59     22.87 o 
   6   7   6       83.52       54.37     13.02 o 
   7   7   6       96.57       85.63     27.81 o 
   8   7   6      109.27       78.83     25.33 o 
  -9   8   6        1.75        1.76      9.49 o 
  -8   8   6      117.38       99.87     26.80 o 
  -7   8   6        1.90        0.97      7.42 o 
  -6   8   6        0.13        1.18      5.74 o 
  -5   8   6     1956.77     2004.89     38.82 o 
  -4   8   6       11.04       12.06      3.77 o 
  -3   8   6     1239.42     1237.97     21.20 o 
  -2   8   6     1058.70     1034.92     16.83 o 
  -1   8   6       83.31       91.81      6.09 o 
   0   8   6       12.60       12.27      3.64 o 
   1   8   6     1313.58     1301.01     25.78 o 
   2   8   6     1896.25     1905.64     48.67 o 
   3   8   6      727.19      762.89     30.60 o 
   4   8   6     1189.99     1261.61     40.63 o 
   5   8   6      163.23      187.98     17.11 o 
   6   8   6      102.56      115.46     18.76 o 
   7   8   6       88.56       87.05     17.39 o 
  -8   9   6       37.60       39.53     11.46 o 
  -7   9   6       18.16       11.89     10.38 o 
  -6   9   6      263.15      274.96     24.08 o 
  -5   9   6      514.29      515.86     17.77 o 
  -4   9   6        0.26       -1.70      7.50 o 
  -3   9   6        2.22        6.25      3.77 o 
  -2   9   6      619.45      612.06     13.29 o 
  -1   9   6      338.59      325.48     12.49 o 
   0   9   6     1950.82     1940.81     28.72 o 
   1   9   6      679.15      652.70     23.67 o 
   2   9   6      642.52      611.91     33.54 o 
   3   9   6      538.35      558.21     27.50 o 
   4   9   6        3.25        2.10      7.44 o 
   5   9   6      462.06      508.46     28.57 o 
   6   9   6       62.96       61.88     16.45 o 
   7   9   6       50.26       33.52     14.39 o 
  -8  10   6      159.22      174.99     19.38 o 
  -7  10   6      446.67      449.71     33.03 o 
  -6  10   6       91.57       76.86     14.31 o 
  -5  10   6       48.92       49.59     10.12 o 
  -4  10   6       21.15       27.42      6.15 o 
  -3  10   6      673.61      633.44     17.44 o 
  -2  10   6       94.75      103.61     11.18 o 
  -1  10   6     4486.16     4454.14     44.57 o 
   0  10   6     3163.85     3178.34     42.14 o 
   1  10   6        1.03        2.41      4.56 o 
   2  10   6      448.91      402.39     74.05 o 
   3  10   6       14.29       12.04      8.63 o 
   4  10   6      388.97      393.05     34.55 o 
   5  10   6       60.81       42.35     10.20 o 
   6  10   6      658.48      727.65     35.59 o 
   7  10   6        1.20        0.22     14.43 o 
  -8  11   6       68.50       51.02     17.62 o 
  -7  11   6       80.21       49.55     12.64 o 
  -6  11   6       98.98       88.82     12.91 o 
  -5  11   6        1.30        5.18      5.91 o 
  -4  11   6      215.91      229.89     17.98 o 
  -3  11   6      687.30      647.64     23.58 o 
  -2  11   6     1278.98     1316.97     25.86 o 
  -1  11   6      111.47      108.32      9.71 o 
   0  11   6      504.68      488.89     16.09 o 
   1  11   6       98.76       99.82     11.12 o 
   2  11   6      100.49      139.46     17.93 o 
   3  11   6       10.81       13.62      8.17 o 
   4  11   6       33.77       44.49     12.48 o 
   5  11   6        2.97       17.97      9.83 o 
   6  11   6       56.50       47.39     11.02 o 
  -7  12   6      122.67      102.06     19.02 o 
  -6  12   6       12.43        2.02      8.67 o 
  -5  12   6      343.70      383.85     31.91 o 
  -4  12   6       12.62        7.20      8.50 o 
  -3  12   6      470.35      455.04     22.94 o 
  -2  12   6      714.27      739.57     39.40 o 
  -1  12   6      212.46      241.96     22.80 o 
   0  12   6       89.94       88.80      9.19 o 
   1  12   6     1736.33     1777.25     37.19 o 
   2  12   6      829.78      792.22     33.52 o 
   3  12   6       14.23       15.66      6.94 o 
   4  12   6      557.41      658.58     46.52 o 
   5  12   6       32.36       41.16     13.62 o 
   6  12   6      151.29      191.18     28.82 o 
  -7  13   6       83.72       76.48     17.27 o 
  -6  13   6        5.90        0.41      9.95 o 
  -5  13   6       54.33       23.69      9.63 o 
  -4  13   6      413.17      387.50     28.01 o 
  -3  13   6        1.95       -0.30     11.38 o 
  -2  13   6      351.94      331.11     24.90 o 
  -1  13   6      232.07      235.27     22.86 o 
   0  13   6       24.09       16.16      8.81 o 
   1  13   6       68.05       18.98     15.65 o 
   2  13   6        0.02        8.80      8.50 o 
   3  13   6        3.69       -1.42      7.70 o 
   4  13   6      228.74      290.08     28.56 o 
   5  13   6        0.08        9.48     10.52 o 
  -6  14   6       56.89       46.16     14.55 o 
  -5  14   6      100.58       87.84     18.16 o 
  -4  14   6      302.24      338.84     30.71 o 
  -3  14   6      124.89      129.61     34.26 o 
  -2  14   6      251.28      237.72     54.99 o 
  -1  14   6      136.92      110.81     17.44 o 
   0  14   6      798.12      823.94     42.56 o 
   1  14   6      203.83      232.48     36.18 o 
   2  14   6      349.37      378.69     46.79 o 
   3  14   6      797.56      758.01     52.62 o 
   4  14   6        1.14       18.69     16.31 o 
   5  14   6       69.39       59.44     15.32 o 
  -5  15   6        8.07       -1.23      8.44 o 
  -4  15   6       14.79       13.15     17.31 o 
  -3  15   6      226.94      238.69     39.44 o 
  -2  15   6        2.14       -8.33      8.29 o 
  -1  15   6      143.92      138.80     19.71 o 
   0  15   6      121.22      169.09     21.25 o 
   1  15   6      221.12      201.51     33.31 o 
   2  15   6       12.70       27.14     17.31 o 
   3  15   6       10.68       16.12     15.38 o 
   4  15   6      156.41       18.69      9.61 o 
  -4  16   6      206.59      190.46     25.66 o 
  -3  16   6       10.52       21.10     11.91 o 
  -2  16   6      427.86      463.79     29.83 o 
  -1  16   6      281.43      339.83     30.45 o 
   0  16   6      402.39      462.76     28.23 o 
   1  16   6      141.75      154.57     30.74 o 
   2  16   6       33.12       41.69     20.17 o 
   3  16   6      285.27      297.27     44.08 o 
  -3  17   6       21.00        3.17     10.70 o 
  -2  17   6       87.20       86.23     18.64 o 
  -1  17   6      330.78      395.02     29.57 o 
   0  17   6       50.82      130.95     30.29 o 
   1  17   6       70.00       88.40     25.52 o 
   2  17   6        3.58       21.04     20.47 o 
  -9   1   7        5.20       -3.95      9.98 o 
  -8   1   7       30.63       35.49     14.87 o 
  -7   1   7        1.97        0.42      7.04 o 
  -6   1   7        0.54       -2.02      5.70 o 
  -5   1   7        2.64        2.83      7.39 o 
  -4   1   7      711.99      687.06     16.86 o 
  -3   1   7      599.72      645.98     14.06 o 
  -2   1   7      192.96      188.15      8.77 o 
  -1   1   7       36.37       57.50      6.18 o 
   0   1   7      267.14      284.13      7.87 o 
   1   1   7      480.24      496.72      9.07 o 
   2   1   7      863.57      906.70     14.75 o 
   3   1   7      284.08      299.40     14.49 o 
   4   1   7      525.09      552.16     26.19 o 
   5   1   7        0.00        6.41      8.37 o 
   6   1   7       37.56       35.05     11.76 o 
   7   1   7        3.48       -6.69     14.54 o 
   8   1   7        0.23        6.61     13.22 o 
  -9   2   7       12.00        2.66      6.81 o 
  -8   2   7       45.65       68.47     20.02 o 
  -7   2   7       37.80       42.57      8.28 o 
  -6   2   7       11.43       11.99      5.31 o 
  -5   2   7       18.66        9.74      8.03 o 
  -4   2   7      151.04      152.15      9.10 o 
  -3   2   7        6.55        8.56      3.11 o 
  -2   2   7       11.74        4.25      2.93 o 
  -1   2   7        3.33        1.63      2.68 o 
   0   2   7      709.55      746.07     11.89 o 
   1   2   7       95.90      106.59      6.79 o 
   2   2   7       71.99       59.06      6.22 o 
   3   2   7      817.78      872.43     20.28 o 
   4   2   7       50.81       48.90     11.47 o 
   5   2   7       36.69       25.41     10.06 o 
   6   2   7        8.61       13.04     10.19 o 
   7   2   7       27.79        4.41     10.12 o 
   8   2   7        9.38       24.27     12.32 o 
  -9   3   7       62.09       47.58     10.50 o 
  -8   3   7       13.40       12.93      6.80 o 
  -7   3   7       24.55       33.97      7.47 o 
  -6   3   7      111.51      106.90     12.80 o 
  -5   3   7      530.02      493.96     14.23 o 
  -4   3   7      269.71      271.29     11.72 o 
  -3   3   7      141.53      171.61     10.76 o 
  -2   3   7      912.55      968.75     19.44 o 
  -1   3   7       20.47       18.52      3.69 o 
   0   3   7       32.29       43.13      4.03 o 
   1   3   7      222.57      222.92      6.89 o 
   2   3   7        3.40        4.59      3.95 o 
   3   3   7        0.06       -0.15      4.77 o 
   4   3   7       59.54       48.66     11.25 o 
   5   3   7        8.74       17.12      8.95 o 
   6   3   7      118.24      115.76     17.53 o 
   7   3   7        9.72        2.09      8.52 o 
   8   3   7        0.03       -2.23     13.05 o 
  -9   4   7       55.19       69.36     13.70 o 
  -8   4   7        8.61        7.83      7.10 o 
  -7   4   7       67.20       52.51     10.43 o 
  -6   4   7      273.72      284.22     13.83 o 
  -5   4   7        0.78       -1.24      2.79 o 
  -4   4   7       17.22       19.33      4.38 o 
  -3   4   7      104.21      103.92     13.03 o 
  -2   4   7      115.49      119.24      7.03 o 
  -1   4   7        5.04        4.31      2.36 o 
   0   4   7      227.59      253.63      8.11 o 
   1   4   7       47.10       51.21      5.11 o 
   2   4   7       35.57       32.69      5.31 o 
   3   4   7       20.63       20.19      6.20 o 
   4   4   7        0.11       10.38      5.98 o 
   5   4   7      157.48      157.48     33.20 o 
   6   4   7        4.16       -0.78      7.85 o 
   7   4   7       58.12       42.15     12.94 o 
   8   4   7       28.96       43.85     20.27 o 
  -9   5   7        3.56       11.80     18.49 o 
  -8   5   7       28.87       44.04     10.10 o 
  -7   5   7       47.10       51.71      8.70 o 
  -6   5   7      246.06      263.95     13.94 o 
  -5   5   7       19.96       20.40      5.28 o 
  -4   5   7      226.27      244.71     13.94 o 
  -3   5   7       28.33       31.26      5.14 o 
  -2   5   7      762.55      720.59     13.89 o 
  -1   5   7       55.51       60.32      5.04 o 
   0   5   7      141.74      161.09      8.04 o 
   1   5   7      416.55      400.82      9.67 o 
   2   5   7       89.48       93.04      7.31 o 
   3   5   7       13.76        8.40      5.65 o 
   4   5   7       63.61       69.48      9.00 o 
   5   5   7        1.74        3.12      8.26 o 
   6   5   7        5.00       23.05     13.20 o 
   7   5   7        1.42        5.95     10.18 o 
   8   5   7        4.93        2.44     14.37 o 
  -9   6   7        3.52       21.77     12.79 o 
  -8   6   7        2.13       11.15      7.35 o 
  -7   6   7        0.26       -1.19      5.31 o 
  -6   6   7       20.03       30.58      8.73 o 
  -5   6   7       22.37       23.70      4.83 o 
  -4   6   7      131.04      141.56      8.66 o 
  -3   6   7        0.01       -2.39      3.06 o 
  -2   6   7       31.77       18.92      3.78 o 
  -1   6   7       66.08       56.61      5.05 o 
   0   6   7        0.18       -0.97      2.32 o 
   1   6   7      237.82      234.08      9.78 o 
   2   6   7       54.80       58.24      5.17 o 
   3   6   7       18.40       21.72      6.38 o 
   4   6   7      244.25      252.17     14.53 o 
   5   6   7      259.19      249.58     34.94 o 
   6   6   7        1.30        8.48     13.00 o 
   7   6   7       18.03       18.09     14.23 o 
   8   6   7        4.26       10.91     15.41 o 
  -9   7   7        2.03      -15.34     14.11 o 
  -8   7   7       10.78       11.87      7.47 o 
  -7   7   7       15.46       29.82      8.55 o 
  -6   7   7      105.00      120.23     11.72 o 
  -5   7   7        2.32        2.14      3.76 o 
  -4   7   7      587.07      583.35     19.17 o 
  -3   7   7      194.50      194.71     10.02 o 
  -2   7   7       71.60       75.78      6.49 o 
  -1   7   7        2.98        2.50      2.40 o 
   0   7   7      484.16      507.04     13.87 o 
   1   7   7       51.28       47.97      5.62 o 
   2   7   7        8.47       11.53      4.05 o 
   3   7   7      587.28      611.76     23.09 o 
   4   7   7       15.53       17.18     13.15 o 
   5   7   7        3.74       18.01      9.34 o 
   6   7   7        0.25       -5.04     12.09 o 
   7   7   7      142.14       92.42     24.37 o 
  -8   8   7        6.43        8.51     11.50 o 
  -7   8   7        0.26        9.17      7.01 o 
  -6   8   7       21.44       30.45      8.37 o 
  -5   8   7       14.56       14.99      5.76 o 
  -4   8   7       40.49       35.73      5.67 o 
  -3   8   7       19.16       18.11      4.66 o 
  -2   8   7      654.57      646.02     13.93 o 
  -1   8   7        0.42        3.12      2.63 o 
   0   8   7      365.30      316.27     12.67 o 
   1   8   7      650.00      640.04     19.07 o 
   2   8   7      259.20      257.26     22.09 o 
   3   8   7     1476.62     1420.81     65.58 o 
   4   8   7       88.89       87.45     15.30 o 
   5   8   7        4.72        3.64     14.29 o 
   6   8   7       50.28       36.11     18.73 o 
   7   8   7       22.50       14.50     16.10 o 
  -8   9   7       21.47       14.99     13.33 o 
  -7   9   7        4.66        1.20      8.79 o 
  -6   9   7      120.33      135.01     22.45 o 
  -5   9   7      203.81      206.97     14.08 o 
  -4   9   7       48.98       35.99      6.98 o 
  -3   9   7      559.34      577.47     15.29 o 
  -2   9   7      883.38      855.61     16.19 o 
  -1   9   7        9.70       10.84      4.49 o 
   0   9   7       26.69       35.39      6.03 o 
   1   9   7      454.54      447.29     17.84 o 
   2   9   7       32.66       23.87      9.44 o 
   3   9   7       62.32       57.98     13.22 o 
   4   9   7       19.50       17.18     11.60 o 
   5   9   7       20.82       12.12      9.66 o 
   6   9   7        4.48       -6.03     13.05 o 
   7   9   7       15.94        4.36     15.93 o 
  -8  10   7       65.76       33.59     12.46 o 
  -7  10   7       53.58       21.81     26.08 o 
  -6  10   7       91.85       74.61     13.83 o 
  -5  10   7       61.33       69.41     11.39 o 
  -4  10   7       87.16       89.58      9.82 o 
  -3  10   7        0.32        8.15      5.76 o 
  -2  10   7      333.77      336.50     13.53 o 
  -1  10   7       57.37       59.60      7.48 o 
   0  10   7       22.89       18.43      5.40 o 
   1  10   7      256.98      261.36     15.18 o 
   2  10   7       23.76       16.28     17.82 o 
   3  10   7      252.58      245.22     24.24 o 
   4  10   7        1.65        3.62      8.11 o 
   5  10   7       22.71       40.84     13.25 o 
   6  10   7        6.18       14.02     15.00 o 
  -7  11   7       11.09        2.81      8.61 o 
  -6  11   7       80.36       57.00     10.03 o 
  -5  11   7      173.85      178.59     17.23 o 
  -4  11   7        0.08        6.75      9.60 o 
  -3  11   7      100.25       74.72     13.77 o 
  -2  11   7       67.57       68.07      7.48 o 
  -1  11   7       18.55        8.28      4.92 o 
   0  11   7        2.04        1.55      3.74 o 
   1  11   7       39.62       17.90     22.25 o 
   2  11   7       15.63       18.40      9.91 o 
   3  11   7       20.65       21.75     10.06 o 
   4  11   7       46.73       54.73     14.01 o 
   5  11   7       21.57       31.17     17.97 o 
   6  11   7        0.00       20.67     17.63 o 
  -7  12   7       35.49       21.25     11.70 o 
  -6  12   7       11.51       10.61      8.96 o 
  -5  12   7      102.04      100.77     18.85 o 
  -4  12   7       11.82       -1.46      7.06 o 
  -3  12   7      150.50      114.35     13.50 o 
  -2  12   7        1.42       -7.11      5.81 o 
  -1  12   7        8.66       -0.05      6.89 o 
   0  12   7        8.44        9.19      4.88 o 
   1  12   7        1.92       -4.84      6.98 o 
   2  12   7      129.23      143.93     23.24 o 
   3  12   7       60.17       57.96     21.32 o 
   4  12   7        2.19        9.57     14.62 o 
   5  12   7       16.40       12.38     10.88 o 
   6  12   7       13.62       19.40     18.05 o 
  -6  13   7       14.07       17.83     11.99 o 
  -5  13   7       30.31        6.09     16.43 o 
  -4  13   7        0.37      -14.53      7.71 o 
  -3  13   7        0.66        3.92      7.30 o 
  -2  13   7       66.87       96.53     17.38 o 
  -1  13   7       88.18       91.50     15.67 o 
   0  13   7       20.30       18.39      8.17 o 
   1  13   7      314.81      300.27     41.93 o 
   2  13   7       41.44       45.83     12.95 o 
   3  13   7        2.47        1.62     10.68 o 
   4  13   7        7.27       11.82     10.37 o 
   5  13   7       20.35       31.51     12.37 o 
  -6  14   7       12.45       27.59     14.86 o 
  -5  14   7      114.48      105.40     26.19 o 
  -4  14   7      248.66      260.78     68.73 o 
  -3  14   7       77.67       82.32     16.38 o 
  -2  14   7      106.92      108.70     18.64 o 
  -1  14   7      157.34      167.06     21.90 o 
   0  14   7       76.80       72.54     13.94 o 
   1  14   7       93.91       78.63     26.01 o 
   2  14   7      112.92      146.10     30.39 o 
   3  14   7        2.18        7.35     16.21 o 
   4  14   7      178.37      174.03     22.93 o 
  -5  15   7        1.54        7.33     17.46 o 
  -4  15   7        0.33       20.29     12.58 o 
  -3  15   7       85.34       80.56     18.45 o 
  -2  15   7       29.49       47.78     13.76 o 
  -1  15   7        0.18       -4.87      7.78 o 
   0  15   7       72.35       75.08     23.14 o 
   1  15   7        2.82        9.97     18.56 o 
   2  15   7       20.99        6.90     17.13 o 
   3  15   7      150.78      131.99     30.93 o 
   4  15   7       19.89       42.33     18.81 o 
  -4  16   7       37.02       10.23     12.52 o 
  -3  16   7       44.88       70.09     17.38 o 
  -2  16   7      125.06       74.54     17.18 o 
  -1  16   7       52.06       88.86     27.30 o 
   0  16   7       15.67        9.58     17.31 o 
   1  16   7       48.87       49.39     22.81 o 
   2  16   7      351.05      325.76     48.36 o 
   3  16   7       56.40       42.54     23.70 o 
  -2  17   7       32.24       63.54     16.51 o 
  -1  17   7        0.44       10.99     11.55 o 
   0  17   7       15.61       33.57     21.53 o 
   1  17   7        5.71       52.18     17.77 o 
  -9   0   8      169.48      194.35     23.68 o 
  -8   0   8      100.07      121.08     17.52 o 
  -7   0   8       33.81       44.43      9.91 o 
  -6   0   8       16.94       27.67      7.62 o 
  -5   0   8      376.26      340.05     18.65 o 
  -4   0   8      903.75      850.89     27.72 o 
  -3   0   8      452.29      456.61     19.22 o 
  -2   0   8     1404.87     1318.20     33.88 o 
  -1   0   8     3918.79     3781.75     50.22 o 
   0   0   8     1159.03     1191.16     31.02 o 
   1   0   8      599.09      612.58     13.30 o 
   2   0   8      164.52      179.58     12.36 o 
   3   0   8      114.68      120.03     14.99 o 
   4   0   8      878.91     1042.27     52.29 o 
   5   0   8      221.99      208.33     31.25 o 
   6   0   8       84.60       91.47     24.49 o 
   7   0   8      146.05      159.61     31.04 o 
   8   0   8       80.59       67.69     24.71 o 
  -9   1   8       41.65       36.93     14.20 o 
  -8   1   8       90.33       96.15     11.05 o 
  -7   1   8       37.96       39.86      7.27 o 
  -6   1   8      150.63      161.68     12.10 o 
  -5   1   8       91.54       95.11      8.89 o 
  -4   1   8       81.21       82.73      7.87 o 
  -3   1   8      708.54      643.80     14.80 o 
  -2   1   8     1880.33     1818.22     32.76 o 
  -1   1   8      751.55      745.57     15.80 o 
   0   1   8      117.85      111.77      7.05 o 
   1   1   8       58.29       58.71      4.48 o 
   2   1   8       13.74       13.27      3.95 o 
   3   1   8      162.10      146.32      9.55 o 
   4   1   8       21.29       18.64      9.60 o 
   5   1   8      357.75      414.50     30.29 o 
   6   1   8      173.18      175.07     23.44 o 
   7   1   8        0.70        5.93     11.10 o 
   8   1   8        5.33       10.50     15.40 o 
  -9   2   8       33.73       41.87      8.68 o 
  -8   2   8      185.09      224.20     16.60 o 
  -7   2   8      309.19      323.43     15.66 o 
  -6   2   8      363.84      367.31     15.01 o 
  -5   2   8        0.80        3.59      3.62 o 
  -4   2   8       30.33       23.41      4.77 o 
  -3   2   8     1140.45     1097.82     31.02 o 
  -2   2   8      911.95      880.64     17.27 o 
  -1   2   8       70.71       73.49      7.14 o 
   0   2   8     1965.06     1918.31     22.67 o 
   1   2   8      946.69      909.23     14.32 o 
   2   2   8     1255.14     1172.18     20.34 o 
   3   2   8      622.78      632.31     18.41 o 
   4   2   8        0.84        5.07      7.73 o 
   5   2   8       37.65       13.14      9.90 o 
   6   2   8      275.80      325.22     28.40 o 
   7   2   8      247.22      253.27     26.02 o 
   8   2   8      103.75       80.43     37.00 o 
  -9   3   8       69.93       77.83     11.62 o 
  -8   3   8       65.65       74.01     10.39 o 
  -7   3   8       42.44       49.55      9.81 o 
  -6   3   8       97.23      102.79     10.08 o 
  -5   3   8      159.58      157.40     10.30 o 
  -4   3   8     1486.86     1459.75     26.66 o 
  -3   3   8      161.56      173.52     12.64 o 
  -2   3   8        9.21       10.22      3.18 o 
  -1   3   8      688.75      659.00     13.24 o 
   0   3   8      347.25      317.48      9.31 o 
   1   3   8      692.17      647.78     11.56 o 
   2   3   8      225.92      206.97     10.55 o 
   3   3   8       45.10       43.01      7.37 o 
   4   3   8       66.13       49.30     12.31 o 
   5   3   8       49.75       48.22     13.22 o 
   6   3   8       32.87       32.94     14.31 o 
   7   3   8      457.90      549.50     32.99 o 
   8   3   8      214.83      245.21     40.91 o 
  -9   4   8       17.37       29.10     13.75 o 
  -8   4   8        5.17       13.15      7.30 o 
  -7   4   8       28.48       25.74      6.70 o 
  -6   4   8      128.75      126.69     11.19 o 
  -5   4   8      495.32      524.36     16.93 o 
  -4   4   8      457.12      432.29     15.78 o 
  -3   4   8      615.45      587.51     21.90 o 
  -2   4   8      470.30      446.02     11.41 o 
  -1   4   8      262.51      244.20      8.61 o 
   0   4   8      773.62      697.98     13.66 o 
   1   4   8      597.19      561.57     13.12 o 
   2   4   8      671.26      660.74     15.48 o 
   3   4   8      174.95      206.36     13.23 o 
   4   4   8      543.31      565.11     22.63 o 
   5   4   8      953.19     1022.80     72.19 o 
   6   4   8        7.47       11.69     10.25 o 
   7   4   8        0.61       -9.97     12.42 o 
  -9   5   8       52.10       54.08     26.70 o 
  -8   5   8       70.82       65.92     11.64 o 
  -7   5   8      178.67      192.13     14.76 o 
  -6   5   8      181.31      186.71     13.34 o 
  -5   5   8      112.95      125.30      9.57 o 
  -4   5   8      195.36      207.28     10.96 o 
  -3   5   8      452.63      405.85     13.04 o 
  -2   5   8      506.09      503.02     12.28 o 
  -1   5   8       21.80        6.62      3.10 o 
   0   5   8      391.83      363.20     10.08 o 
   1   5   8      239.10      244.23     10.47 o 
   2   5   8      119.43      127.67      8.40 o 
   3   5   8      149.32      145.65     11.68 o 
   4   5   8        3.31        7.59      5.95 o 
   5   5   8      286.51      312.04     19.45 o 
   6   5   8      145.19      122.67     26.43 o 
   7   5   8       44.96       53.77     19.95 o 
  -9   6   8      107.57      106.16     23.21 o 
  -8   6   8       34.98       35.24     10.39 o 
  -7   6   8      147.90      127.06     23.82 o 
  -6   6   8       34.62       30.33      6.27 o 
  -5   6   8      374.47      352.47     13.07 o 
  -4   6   8      519.88      527.26     13.63 o 
  -3   6   8      105.29      109.65      8.47 o 
  -2   6   8      300.37      249.44      9.19 o 
  -1   6   8     1263.44     1226.99     18.81 o 
   0   6   8      376.67      376.19     11.21 o 
   1   6   8      498.21      525.03     14.23 o 
   2   6   8      283.32      275.14     14.11 o 
   3   6   8      714.32      695.50     20.18 o 
   4   6   8      349.54      381.42     27.76 o 
   5   6   8        0.09       -0.65     12.20 o 
   6   6   8      294.34      238.02     36.48 o 
   7   6   8      360.03      329.44     42.82 o 
  -9   7   8       24.70       18.98     13.15 o 
  -8   7   8       56.85       66.01     31.98 o 
  -7   7   8      177.11      189.99     17.48 o 
  -6   7   8      201.75      214.18     12.50 o 
  -5   7   8      289.30      286.14     13.52 o 
  -4   7   8       22.93       22.49      5.24 o 
  -3   7   8       25.23       35.00      5.59 o 
  -2   7   8     1479.80     1348.98     21.50 o 
  -1   7   8      566.27      546.42     12.70 o 
   0   7   8      151.22      162.89      8.78 o 
   1   7   8        0.07        2.32      3.62 o 
   2   7   8       54.14       79.22      8.66 o 
   3   7   8      152.95      131.36     17.73 o 
   4   7   8      230.65      213.33     22.25 o 
   5   7   8       54.25       22.50     15.81 o 
   6   7   8       23.94       20.06     16.96 o 
   7   7   8        5.41        3.16     15.16 o 
  -8   8   8      180.02      150.45     22.25 o 
  -7   8   8      227.32      248.30     17.46 o 
  -6   8   8      226.33      223.62     18.81 o 
  -5   8   8      181.59      202.77     13.21 o 
  -4   8   8        2.01        6.08      4.83 o 
  -3   8   8      648.05      641.34     16.35 o 
  -2   8   8      579.96      612.07     14.09 o 
  -1   8   8      783.60      792.10     15.44 o 
   0   8   8      245.75      225.92     11.88 o 
   1   8   8      371.49      323.10     21.14 o 
   2   8   8      315.95      301.58     22.80 o 
   3   8   8      164.92      197.26     29.09 o 
   4   8   8      172.06      214.60     22.67 o 
   5   8   8      379.24      309.15     40.85 o 
   6   8   8      215.98      205.85     36.73 o 
   7   8   8       96.43      116.11     30.65 o 
  -8   9   8       47.87       35.61     20.35 o 
  -7   9   8       13.17       24.38      9.78 o 
  -6   9   8       29.56       30.56      8.23 o 
  -5   9   8      266.67      301.03     15.71 o 
  -4   9   8     1195.67     1187.12     22.72 o 
  -3   9   8      446.49      420.74     15.35 o 
  -2   9   8      326.64      305.84     12.09 o 
  -1   9   8        1.52        4.82      4.91 o 
   0   9   8      294.26      296.02     16.91 o 
   1   9   8      405.42      391.49     55.22 o 
   2   9   8      854.04      765.74     42.45 o 
   3   9   8       28.18       17.12     10.28 o 
   4   9   8      101.65      122.96     28.07 o 
   5   9   8        1.85        2.76      8.96 o 
   6   9   8        0.99        9.15     16.08 o 
  -8  10   8       12.77       18.70     12.12 o 
  -7  10   8        2.47       11.16      9.87 o 
  -6  10   8       84.70       97.06     15.78 o 
  -5  10   8      271.89      246.13     16.68 o 
  -4  10   8     1003.51     1021.89     24.72 o 
  -3  10   8     1277.02     1333.75     32.12 o 
  -2  10   8        4.37        0.19      4.09 o 
  -1  10   8       62.35       78.97     10.98 o 
   0  10   8      114.92      119.65     10.97 o 
   1  10   8      293.44      295.09     25.37 o 
   2  10   8      165.47      167.59     20.61 o 
   3  10   8      413.34      408.22     26.70 o 
   4  10   8      547.50      532.80     43.81 o 
   6  10   8       99.31      142.28     31.33 o 
  -7  11   8      445.74      453.88     24.90 o 
  -6  11   8      264.13      312.40     28.86 o 
  -5  11   8       68.18       59.97     14.64 o 
  -4  11   8        7.30       -3.51     20.65 o 
  -3  11   8       52.72       60.40     10.05 o 
  -2  11   8      246.65      241.40     16.39 o 
  -1  11   8      185.70      196.83     13.72 o 
   0  11   8      112.27      117.13     11.16 o 
   1  11   8      116.34      119.86     17.56 o 
   2  11   8      189.98      209.15     31.30 o 
   3  11   8      121.26      109.52     18.28 o 
   4  11   8      121.66      113.33     19.16 o 
   5  11   8       19.36       28.62     17.60 o 
   6  11   8        1.00       -2.20     11.66 o 
  -7  12   8      117.21      167.68     34.40 o 
  -6  12   8      165.07      173.21     19.00 o 
  -5  12   8      391.37      430.98     23.46 o 
  -4  12   8      216.07      186.77     19.03 o 
  -3  12   8        5.53        1.38      7.16 o 
  -2  12   8      418.84      359.42     26.46 o 
  -1  12   8      357.98      364.33     20.51 o 
   0  12   8        3.99        2.11      4.72 o 
   1  12   8      474.25      480.72     27.54 o 
   2  12   8      299.62      304.34     25.00 o 
   3  12   8      442.65      399.55     27.63 o 
   4  12   8      168.56      170.24     30.98 o 
   5  12   8        5.40       18.67     17.97 o 
  -6  13   8      233.88      231.21     34.18 o 
  -5  13   8      439.43      450.25     24.33 o 
  -4  13   8       12.36       21.18     20.51 o 
  -3  13   8        1.29        2.83     12.16 o 
  -2  13   8       68.77       55.49     14.88 o 
  -1  13   8      121.80      140.36     19.45 o 
   0  13   8      176.24      265.05     37.22 o 
   1  13   8      180.71      228.24     19.28 o 
   2  13   8       53.15       63.97     15.47 o 
   3  13   8      127.19      118.36     20.02 o 
   4  13   8       22.47       27.62     14.96 o 
  -5  14   8       19.39        6.17     10.91 o 
  -4  14   8      104.24       91.08     29.05 o 
  -3  14   8      502.48      520.42     31.59 o 
  -2  14   8      255.45      322.30     30.27 o 
  -1  14   8      246.67      282.67     23.55 o 
   0  14   8      284.61      310.87     42.34 o 
   1  14   8        2.69       13.90     18.68 o 
   2  14   8       56.24       54.06     23.68 o 
   3  14   8      264.20       12.98     10.10 o 
   4  14   8      197.98      221.44     27.10 o 
  -5  15   8        6.34       -1.13     12.10 o 
  -4  15   8      391.90      435.95     32.81 o 
  -3  15   8      428.29      413.91     31.33 o 
  -2  15   8        9.84        2.72      9.93 o 
  -1  15   8       18.84       29.91     21.76 o 
   0  15   8        0.06       -3.34     12.01 o 
   1  15   8       64.51       56.14     25.81 o 
   2  15   8      235.58      338.40     50.92 o 
   3  15   8       55.55       90.37     30.07 o 
  -3  16   8      139.00      152.06     33.57 o 
  -2  16   8       50.57       44.07     14.59 o 
  -1  16   8       45.86       27.00     12.80 o 
   0  16   8      168.39      198.26     36.71 o 
   1  16   8      386.67      329.62     48.23 o 
   2  16   8      252.24      264.94     45.18 o 
  -9   1   9        0.01        4.56     11.71 o 
  -8   1   9        0.01        9.83      8.02 o 
  -7   1   9        4.60       15.45      5.80 o 
  -6   1   9       23.92       17.21      5.60 o 
  -5   1   9      357.57      348.00     13.70 o 
  -4   1   9      140.28      158.19     11.02 o 
  -3   1   9     1916.98     1853.82     29.55 o 
  -2   1   9      823.01      799.76     19.67 o 
  -1   1   9       84.90       86.07      7.49 o 
   0   1   9       27.79       28.90      4.56 o 
   1   1   9     1524.70     1494.45     17.07 o 
   2   1   9      476.38      463.97     12.20 o 
   3   1   9      407.34      413.89     15.92 o 
   4   1   9      118.92      112.48     11.43 o 
   5   1   9        0.20       -1.92      7.75 o 
   6   1   9        1.96       -1.53      9.88 o 
   7   1   9       15.42       23.67     20.30 o 
  -9   2   9       20.70       45.25     16.79 o 
  -8   2   9       49.98       55.14      9.99 o 
  -7   2   9       12.04       17.25      6.25 o 
  -6   2   9       64.01       55.41      8.08 o 
  -5   2   9      332.30      341.59     13.72 o 
  -4   2   9        1.18       -1.03      3.16 o 
  -3   2   9       45.32       45.08      8.20 o 
  -2   2   9       27.62       21.50      4.44 o 
  -1   2   9       41.82       33.44      7.95 o 
   0   2   9      404.30      401.68     10.81 o 
   1   2   9      784.79      753.43     12.94 o 
   2   2   9      398.13      387.61     14.01 o 
   3   2   9      552.74      585.56     29.81 o 
   4   2   9      183.56      200.50     17.32 o 
   5   2   9      276.34      285.17     21.27 o 
   6   2   9      168.06      173.88     22.59 o 
   7   2   9        1.62       19.89     32.69 o 
  -9   3   9        0.06        4.15      8.23 o 
  -8   3   9       57.98       59.85     13.56 o 
  -7   3   9      144.69      148.01     14.08 o 
  -6   3   9       73.66       70.90      8.49 o 
  -5   3   9      206.66      225.24     12.44 o 
  -4   3   9      218.19      213.23     12.64 o 
  -3   3   9       37.67       40.42     11.22 o 
  -2   3   9        0.06        2.93      2.45 o 
  -1   3   9      287.32      295.12     10.45 o 
   0   3   9       13.61        9.02      3.16 o 
   1   3   9      351.05      338.05      9.09 o 
   2   3   9      704.64      656.15     15.97 o 
   3   3   9      565.27      561.03     17.18 o 
   4   3   9      232.42      222.42     17.91 o 
   5   3   9       11.31       14.08      7.89 o 
   6   3   9        5.99       -7.28      8.07 o 
   7   3   9       33.38       32.25     14.45 o 
  -9   4   9       16.17       35.47     13.99 o 
  -8   4   9       42.06       52.88      9.43 o 
  -7   4   9      223.38      236.88     16.17 o 
  -6   4   9      103.03      118.70     11.41 o 
  -5   4   9       29.46       21.58      5.13 o 
  -4   4   9        0.46        5.33      4.33 o 
  -3   4   9      100.87      115.41     11.40 o 
  -2   4   9      131.88      156.04      8.88 o 
  -1   4   9       87.41       87.31      7.45 o 
   0   4   9      228.04      189.57      8.60 o 
   1   4   9       21.22       26.20      4.62 o 
   2   4   9        2.66        5.80      4.29 o 
   3   4   9     1116.25     1107.36     21.64 o 
   4   4   9        1.84       18.87      7.51 o 
   5   4   9      457.60      504.16     29.86 o 
   6   4   9      267.97      299.09     23.34 o 
   7   4   9        1.17       -7.48     10.76 o 
  -9   5   9       46.80       75.86     16.99 o 
  -8   5   9       60.66       63.10     11.23 o 
  -7   5   9       79.91       97.62     11.75 o 
  -6   5   9        0.02       -0.30      4.26 o 
  -5   5   9        7.21        6.70      4.33 o 
  -4   5   9        8.92        8.24      4.04 o 
  -3   5   9        2.68        3.82      3.75 o 
  -2   5   9        5.96        3.91      2.85 o 
  -1   5   9      230.02      204.35      8.89 o 
   0   5   9      394.68      395.01     11.19 o 
   1   5   9       70.79       87.57      7.92 o 
   2   5   9       21.78       28.60      4.82 o 
   3   5   9       84.05       85.04      8.20 o 
   4   5   9      250.10      270.28     19.73 o 
   5   5   9       54.34       72.44     19.83 o 
   6   5   9      100.41       94.46     24.07 o 
   7   5   9       28.18        1.29     14.48 o 
  -8   6   9        6.37       14.60      9.79 o 
  -7   6   9       12.61       20.67      7.02 o 
  -6   6   9       74.61       61.69      8.02 o 
  -5   6   9       84.37       75.75      8.07 o 
  -4   6   9      189.94      176.47     11.10 o 
  -3   6   9       60.52       56.81      6.60 o 
  -2   6   9        1.04        0.92      2.87 o 
  -1   6   9        0.05        2.40      2.90 o 
   0   6   9       25.98       21.21      6.74 o 
   1   6   9       74.14       65.51      9.17 o 
   2   6   9       60.00       50.04      5.41 o 
   3   6   9       99.23       99.36      8.51 o 
   4   6   9      258.99      259.82     19.75 o 
   5   6   9      192.16      158.34     31.06 o 
   6   6   9       19.13       -1.35      9.99 o 
   7   6   9       58.00       93.38     25.59 o 
  -8   7   9        0.11       15.91      9.35 o 
  -7   7   9       96.63      100.68     23.33 o 
  -6   7   9        1.92       14.56      5.68 o 
  -5   7   9        6.01        4.33      4.37 o 
  -4   7   9        1.04        4.33      4.05 o 
  -3   7   9      116.11      116.62      8.89 o 
  -2   7   9        1.13        3.24      2.89 o 
  -1   7   9        5.73        6.82      3.33 o 
   0   7   9        2.75        2.36      2.99 o 
   1   7   9        0.09       -0.41      3.64 o 
   2   7   9      137.07      131.93     13.05 o 
   3   7   9        7.34       13.11      6.82 o 
   4   7   9       28.91       20.97     10.51 o 
   5   7   9       32.71       32.56     17.96 o 
   6   7   9       47.36       51.18     21.54 o 
  -8   8   9        0.17       13.98     11.53 o 
  -7   8   9       42.72       41.11     10.04 o 
  -6   8   9       75.93       63.02      9.47 o 
  -5   8   9       10.99       10.42      6.55 o 
  -4   8   9      440.34      410.12     14.11 o 
  -3   8   9       40.72       47.55      9.25 o 
  -2   8   9       36.83       35.28      5.10 o 
  -1   8   9       71.48       80.69      6.98 o 
   0   8   9      965.85      845.22     21.48 o 
   1   8   9       23.85       22.23     11.31 o 
   2   8   9      199.35      154.61     54.63 o 
   3   8   9        0.02       -3.66      5.05 o 
   4   8   9       40.37       46.82      9.18 o 
   5   8   9       28.89       18.26     16.50 o 
   6   8   9       17.07       29.21     20.76 o 
  -8   9   9        5.07       16.93     16.94 o 
  -7   9   9        4.02        0.19      8.61 o 
  -6   9   9      223.11      225.25     17.25 o 
  -5   9   9       65.64       65.08      9.32 o 
  -4   9   9      138.30      157.37     10.89 o 
  -3   9   9       10.19       15.13      5.54 o 
  -2   9   9        9.38       10.26      5.22 o 
  -1   9   9       78.28       63.82      8.14 o 
   0   9   9       21.85       16.60      7.80 o 
   1   9   9       26.73       21.29     11.36 o 
   2   9   9      292.33      266.61     31.77 o 
   3   9   9       21.27       21.60     11.32 o 
   4   9   9        0.19        7.52      5.85 o 
   5   9   9       26.96       25.45     17.46 o 
   6   9   9       62.89       21.93     20.32 o 
  -7  10   9       14.73       14.00      9.67 o 
  -6  10   9       84.42       63.51     11.91 o 
  -5  10   9       23.52       33.89     10.14 o 
  -4  10   9       44.65       72.85     15.60 o 
  -3  10   9       19.63       18.82      7.44 o 
  -2  10   9        4.65        7.02      4.95 o 
  -1  10   9       62.28       63.13     10.44 o 
   0  10   9      149.70      144.06     14.99 o 
   1  10   9        8.82       22.34     10.38 o 
   2  10   9      122.67      119.46     18.69 o 
   3  10   9        0.02        1.12      9.04 o 
   4  10   9        1.18       18.55     10.69 o 
   5  10   9       99.58       81.89     25.42 o 
  -7  11   9       25.33       19.28     20.38 o 
  -6  11   9      110.99      110.40     31.96 o 
  -5  11   9       18.83        0.93     10.40 o 
  -4  11   9       80.55       62.22     14.69 o 
  -3  11   9        1.99       14.78      6.74 o 
  -2  11   9      135.69      150.00     14.77 o 
  -1  11   9      189.31      193.42     16.80 o 
   0  11   9      135.50      149.01     12.87 o 
   1  11   9        0.70       -6.80      7.53 o 
   2  11   9      157.15      134.19     19.91 o 
   3  11   9        1.31       23.51     11.97 o 
   4  11   9        6.64       16.52     11.64 o 
   5  11   9       53.56       62.07     10.99 o 
  -6  12   9       11.80       -1.31      7.01 o 
  -5  12   9        0.36       19.28     13.43 o 
  -4  12   9        0.80        8.24     10.20 o 
  -3  12   9        1.51       23.80     18.78 o 
  -2  12   9       12.75       12.53      9.42 o 
  -1  12   9       61.72       80.65     12.54 o 
   0  12   9       25.24       18.15      7.43 o 
   1  12   9        0.44        3.46      6.06 o 
   2  12   9        0.03        6.12      7.65 o 
   3  12   9       39.29       40.35     13.55 o 
   4  12   9       77.30       41.89     14.45 o 
  -6  13   9        1.06      -10.27      6.97 o 
  -5  13   9       19.91       18.93     13.70 o 
  -4  13   9        0.55       -2.65      8.82 o 
  -3  13   9       63.68       72.67     16.46 o 
  -2  13   9      152.93      138.55     21.37 o 
  -1  13   9       20.32       57.64     24.40 o 
   0  13   9      292.52      280.73     44.07 o 
   1  13   9      131.31      162.16     17.54 o 
   2  13   9       27.58       29.55     12.75 o 
   3  13   9       63.21       78.96     18.38 o 
   4  13   9        1.31        1.16     10.69 o 
  -5  14   9      179.15      188.78     25.06 o 
  -4  14   9        3.65        7.51     10.20 o 
  -3  14   9       47.00       48.46     15.91 o 
  -2  14   9       25.85       44.58     20.61 o 
  -1  14   9      139.39      162.26     21.53 o 
   0  14   9       37.68       19.16     19.82 o 
   1  14   9        0.39       17.16     17.36 o 
   2  14   9        1.37        4.75     18.07 o 
   3  14   9        9.69       15.19     12.37 o 
  -4  15   9       24.79       24.79     25.14 o 
  -3  15   9       12.97        7.06     17.35 o 
  -2  15   9       15.98       20.89     11.21 o 
  -1  15   9      279.21      304.20     55.57 o 
   0  15   9        4.39      -12.05     15.93 o 
   1  15   9       16.49        9.98     19.21 o 
   2  15   9        0.90        4.40     18.07 o 
  -2  16   9       24.43       14.80     14.42 o 
  -1  16   9       17.21       40.94     24.06 o 
   0  16   9       40.90       43.11     18.01 o 
  -9   0  10       31.23       46.16     18.77 o 
  -8   0  10      149.56      165.03     28.55 o 
  -7   0  10        0.04       11.99      6.46 o 
  -6   0  10      116.63      132.79     16.21 o 
  -5   0  10     3041.88     3013.94     63.00 o 
  -4   0  10      116.54      115.12     31.05 o 
  -3   0  10     1125.98     1056.32     32.85 o 
  -2   0  10        0.22        1.41      3.87 o 
  -1   0  10     2534.30     2406.23     42.01 o 
   0   0  10     4771.70     4612.48     74.96 o 
   1   0  10      854.23      801.60     24.37 o 
   2   0  10      128.56      136.51     12.02 o 
   3   0  10      143.56      148.04     26.35 o 
   4   0  10      888.40      948.40     36.34 o 
   5   0  10       10.03        9.74     14.90 o 
   6   0  10      387.84      437.36     34.61 o 
   7   0  10        9.28       21.78     19.40 o 
  -9   1  10       62.22       41.21     16.38 o 
  -8   1  10      118.71      120.39     12.58 o 
  -7   1  10      212.49      217.92     21.22 o 
  -6   1  10      308.75      291.29     14.02 o 
  -5   1  10      345.36      360.85     14.32 o 
  -4   1  10     1242.40     1217.32     25.74 o 
  -3   1  10      141.88      132.89     10.06 o 
  -2   1  10      459.34      445.19     23.08 o 
  -1   1  10      266.14      257.14     11.81 o 
   0   1  10     2101.01     2022.91     25.69 o 
   1   1  10      747.80      730.06     13.54 o 
   2   1  10      406.13      377.90     13.51 o 
   3   1  10      353.80      353.06     15.47 o 
   4   1  10       17.22        7.84      6.45 o 
   5   1  10       72.99       63.83     10.52 o 
   6   1  10        0.11        2.22      9.14 o 
   7   1  10      133.03      133.12     26.67 o 
  -9   2  10        2.45        4.55      8.89 o 
  -8   2  10       30.12       30.43      8.72 o 
  -7   2  10      735.55      706.05     26.77 o 
  -6   2  10       45.03       58.69      7.69 o 
  -5   2  10       30.97       27.84      5.39 o 
  -4   2  10      297.74      284.52     11.36 o 
  -3   2  10      242.14      257.84     15.70 o 
  -2   2  10     1425.98     1370.01     24.56 o 
  -1   2  10     1980.51     1896.54     28.92 o 
   0   2  10       44.36       44.67      5.33 o 
   1   2  10      473.67      425.47     12.15 o 
   2   2  10     2328.15     2206.07     30.64 o 
   3   2  10       33.51       33.00      7.27 o 
   4   2  10      646.93      699.15     22.35 o 
   5   2  10      417.63      504.62     30.43 o 
   6   2  10       33.71       21.39      9.72 o 
   7   2  10       76.88       57.57     14.52 o 
  -9   3  10      140.81      123.28     18.97 o 
  -8   3  10       12.68       14.59     10.66 o 
  -7   3  10      171.06      169.69     13.86 o 
  -6   3  10      755.29      754.72     22.25 o 
  -5   3  10       29.42       31.17      6.48 o 
  -4   3  10      126.56      119.66     12.00 o 
  -3   3  10      438.67      452.18     18.53 o 
  -2   3  10     1477.23     1472.56     28.61 o 
  -1   3  10     1138.96     1095.18     19.12 o 
   0   3  10        3.58        6.74      3.57 o 
   1   3  10      272.55      242.71     12.05 o 
   2   3  10      487.79      497.85     17.09 o 
   3   3  10      330.71      318.78     14.34 o 
   4   3  10      835.64      897.75     28.20 o 
   5   3  10      344.97      372.75     18.70 o 
   6   3  10        8.63       30.80     10.89 o 
   7   3  10       42.96       32.15     15.14 o 
  -9   4  10      221.59      213.10     27.12 o 
  -8   4  10       28.16       28.53      8.01 o 
  -7   4  10       18.55       22.03      7.37 o 
  -6   4  10      594.07      575.47     19.75 o 
  -5   4  10       99.71      100.01      9.40 o 
  -4   4  10      118.47      119.95     10.46 o 
  -3   4  10      387.20      339.24     16.31 o 
  -2   4  10      105.31      121.98      8.44 o 
  -1   4  10      318.19      304.92     12.50 o 
   0   4  10      640.07      573.82     13.74 o 
   1   4  10      687.90      694.85     18.82 o 
   2   4  10       36.75       47.58      5.88 o 
   3   4  10      298.92      293.41     12.73 o 
   4   4  10      295.36      342.42     16.51 o 
   5   4  10        3.28       11.24      6.34 o 
   6   4  10      522.80      569.76     35.20 o 
  -8   5  10      491.01      595.20     26.09 o 
  -7   5  10       29.15       44.48      8.74 o 
  -6   5  10        4.61        7.22      5.17 o 
  -5   5  10      884.83      855.74     20.77 o 
  -4   5  10      197.48      228.71     12.95 o 
  -3   5  10      538.09      531.54     15.40 o 
  -2   5  10       14.66        9.29      3.60 o 
  -1   5  10       28.36       34.91      4.69 o 
   0   5  10      332.64      357.00     11.15 o 
   1   5  10     1598.75     1443.80     25.40 o 
   2   5  10      449.50      403.99     12.21 o 
   3   5  10       14.38        8.66      5.03 o 
   4   5  10       71.87       73.58      9.25 o 
   5   5  10       54.42       63.65     18.41 o 
   6   5  10      191.40      188.19     34.89 o 
  -8   6  10       99.26       86.21     24.92 o 
  -7   6  10       27.27       28.71      8.14 o 
  -6   6  10       60.46       49.85      7.53 o 
  -5   6  10      116.48      136.68     10.71 o 
  -4   6  10      803.59      756.34     18.98 o 
  -3   6  10       65.47       70.08      7.39 o 
  -2   6  10      116.17      142.92      8.98 o 
  -1   6  10      211.18      212.79     10.43 o 
   0   6  10      117.12      159.21     10.65 o 
   1   6  10     1546.78     1460.35     25.69 o 
   2   6  10       54.26       47.54      5.66 o 
   3   6  10      448.29      457.27     16.82 o 
   4   6  10       69.98       81.61     11.43 o 
   5   6  10      224.75      247.01     20.79 o 
   6   6  10      126.12      108.51     25.07 o 
  -8   7  10        3.31       20.32     11.27 o 
  -7   7  10       83.07       88.94     13.35 o 
  -6   7  10      274.23      274.98     14.94 o 
  -5   7  10      401.59      387.86     21.34 o 
  -4   7  10       84.26       92.63      8.80 o 
  -3   7  10      592.63      546.93     17.89 o 
  -2   7  10       38.45       27.73      4.56 o 
  -1   7  10     1214.42     1144.75     20.02 o 
   0   7  10      669.34      617.39     19.87 o 
   1   7  10        7.15       21.14      7.78 o 
   2   7  10       31.81       32.98      9.23 o 
   3   7  10      225.98      211.94     14.20 o 
   4   7  10       65.74       65.22     11.31 o 
   5   7  10      100.65      113.92     16.31 o 
   6   7  10       41.51       21.07     18.46 o 
  -8   8  10       25.67       41.28     14.38 o 
  -7   8  10       22.15       23.96      9.37 o 
  -6   8  10      239.28      265.27     21.86 o 
  -5   8  10        3.53        8.58      6.54 o 
  -4   8  10       29.91       23.00      5.46 o 
  -3   8  10      417.60      376.72     15.43 o 
  -2   8  10      517.16      487.07     15.25 o 
  -1   8  10      563.52      514.60     15.59 o 
   0   8  10       59.73       88.45     11.50 o 
   1   8  10      235.25      247.12     49.08 o 
   2   8  10      171.71      190.40     22.21 o 
   3   8  10      434.36      426.99     16.87 o 
   4   8  10      170.63      169.49     27.24 o 
   5   8  10      207.24      233.63     21.92 o 
   6   8  10        8.29       20.83     19.60 o 
  -7   9  10      291.84      356.69     21.57 o 
  -6   9  10        2.97        7.59      6.74 o 
  -5   9  10       37.37       46.21      8.34 o 
  -4   9  10       47.49       55.72      7.53 o 
  -3   9  10      519.58      484.26     20.94 o 
  -2   9  10     1049.87      992.39     25.03 o 
  -1   9  10      486.11      506.62     18.06 o 
   0   9  10       97.05       82.14     11.90 o 
   1   9  10      561.94      534.69     29.34 o 
   2   9  10       44.43       44.25     13.33 o 
   3   9  10      124.42       68.71     22.10 o 
   4   9  10       40.50       31.91     10.57 o 
   5   9  10        9.98        5.68      8.05 o 
  -7  10  10        7.26        7.04      9.65 o 
  -6  10  10       31.02       34.80     11.15 o 
  -5  10  10      256.26      268.90     32.70 o 
  -4  10  10       57.05       52.96     10.24 o 
  -3  10  10        1.38       -8.22      4.83 o 
  -2  10  10       33.08       26.47      6.95 o 
  -1  10  10      471.91      495.07     22.22 o 
   0  10  10      868.87      789.18     28.00 o 
   1  10  10      278.69      282.84     26.10 o 
   2  10  10      338.79      404.87     29.50 o 
   3  10  10      316.20      388.81     33.61 o 
   4  10  10      105.62      129.81     30.85 o 
   5  10  10      292.77      311.85     19.71 o 
  -6  11  10        6.34       -5.43     10.68 o 
  -5  11  10      357.91      355.95     31.36 o 
  -4  11  10      199.66      208.98     18.13 o 
  -3  11  10      269.03      293.11     18.18 o 
  -2  11  10      176.64      210.82     17.87 o 
  -1  11  10      339.38      313.18     19.18 o 
   0  11  10      210.79      184.19     17.66 o 
   1  11  10      250.62      299.84     22.72 o 
   2  11  10       29.69       72.27     16.43 o 
   3  11  10       57.82       55.74     15.58 o 
   4  11  10       16.78       13.58     12.24 o 
  -6  12  10       23.54       51.23     15.54 o 
  -5  12  10       18.83       27.89     13.34 o 
  -4  12  10       27.65       63.36     25.42 o 
  -3  12  10      188.03      157.25     31.89 o 
  -2  12  10      546.48      488.38     22.55 o 
  -1  12  10      120.96      126.00     13.13 o 
   0  12  10      241.34      279.94     21.98 o 
   1  12  10      719.29      795.84     30.37 o 
   2  12  10        4.18        5.86     10.06 o 
   3  12  10      147.96      147.81     23.11 o 
   4  12  10      104.74       80.28     18.76 o 
  -5  13  10       55.88       23.59     45.33 o 
  -4  13  10      112.61      148.36     21.74 o 
  -3  13  10      563.05      589.14     35.06 o 
  -2  13  10       18.36       28.62     11.19 o 
  -1  13  10      434.03      433.82     27.13 o 
   0  13  10      175.23      215.67     30.09 o 
   1  13  10        0.91        7.62      7.31 o 
   2  13  10       82.85      112.12     27.25 o 
   3  13  10       49.95       51.53     16.08 o 
  -4  14  10      185.68      190.88     25.93 o 
  -3  14  10        3.54       -2.92      9.28 o 
  -2  14  10       13.88       22.68     10.62 o 
  -1  14  10      450.57      542.88     47.78 o 
   0  14  10       47.78       59.14     25.69 o 
   1  14  10      230.74      225.24     40.98 o 
   2  14  10      292.49      312.80     47.38 o 
  -3  15  10       61.77       76.27     40.44 o 
  -2  15  10      241.78      242.22     29.46 o 
  -1  15  10      131.15      213.62     41.35 o 
   0  15  10       28.03       47.17     24.04 o 
   1  15  10      240.65      286.31     49.87 o 
  -8   1  11       24.37       24.21      7.38 o 
  -7   1  11      346.70      330.07     16.93 o 
  -6   1  11      251.97      287.94     16.21 o 
  -5   1  11        0.11        6.70      3.35 o 
  -4   1  11      650.94      623.47     19.06 o 
  -3   1  11      881.56      811.98     19.18 o 
  -2   1  11      894.41      781.12     66.06 o 
  -1   1  11        7.91        4.57      4.11 o 
   0   1  11       35.17       33.99      6.03 o 
   1   1  11      144.04      146.56      9.48 o 
   2   1  11       14.83       20.53      5.42 o 
   3   1  11       81.63       75.19      9.44 o 
   4   1  11        6.58       19.67     10.15 o 
   5   1  11        4.84        8.82      7.60 o 
   6   1  11       83.60       71.21     18.67 o 
  -8   2  11        7.34       13.63      6.84 o 
  -7   2  11       79.54       92.26     10.58 o 
  -6   2  11       42.80       55.75      7.53 o 
  -5   2  11      402.14      384.86     15.65 o 
  -4   2  11        0.04        2.91      3.19 o 
  -3   2  11      453.24      429.72     18.64 o 
  -2   2  11       16.38       17.20      4.78 o 
  -1   2  11     1127.13     1039.89     21.97 o 
   0   2  11       26.97       26.35      5.64 o 
   1   2  11      561.44      567.56     15.31 o 
   2   2  11     1104.17     1074.20     20.28 o 
   3   2  11       86.10       88.00     10.30 o 
   4   2  11       23.85       27.51      7.98 o 
   5   2  11       44.67       39.18     13.09 o 
   6   2  11        3.00       -2.11      7.15 o 
  -8   3  11       85.43       57.99     10.43 o 
  -7   3  11        0.19        1.13      6.26 o 
  -6   3  11       21.76       13.66      5.69 o 
  -5   3  11      115.46      140.82     19.12 o 
  -4   3  11      552.31      532.29     16.05 o 
  -3   3  11       58.27       55.42      7.63 o 
  -2   3  11       19.15       14.50      3.70 o 
  -1   3  11      620.11      629.19     15.12 o 
   0   3  11      239.44      210.52     12.39 o 
   1   3  11       26.69       16.52      4.69 o 
   2   3  11       21.37       22.56      4.81 o 
   3   3  11      261.49      255.19     14.51 o 
   4   3  11      244.29      258.64     18.78 o 
   5   3  11       70.71       59.58     10.01 o 
   6   3  11       34.72       22.08      9.52 o 
  -8   4  11      102.38      123.66     13.40 o 
  -7   4  11      348.55      325.87     22.62 o 
  -6   4  11       25.66       21.76      6.81 o 
  -5   4  11       20.65       14.75      7.10 o 
  -4   4  11        0.13       11.78      4.13 o 
  -3   4  11      345.77      353.34     17.32 o 
  -2   4  11      117.89      133.50      9.04 o 
  -1   4  11      112.33       89.86      8.04 o 
   0   4  11      144.97      129.10     10.07 o 
   1   4  11      230.79      205.47     11.24 o 
   2   4  11       19.41       15.42      4.81 o 
   3   4  11      821.79      801.03     22.30 o 
   4   4  11      597.44      615.60     20.92 o 
   5   4  11       49.11       45.29     10.08 o 
   6   4  11        0.09        4.55      8.38 o 
  -8   5  11       91.49      121.51     15.46 o 
  -7   5  11       68.51       68.29     10.00 o 
  -6   5  11       12.04       31.31      8.02 o 
  -5   5  11       12.43       13.77      5.20 o 
  -4   5  11      182.68      167.16     11.45 o 
  -3   5  11      330.60      316.09     20.23 o 
  -2   5  11       79.34       54.27      6.23 o 
  -1   5  11      212.14      199.93     11.48 o 
   0   5  11        2.07        8.44      4.16 o 
   1   5  11        1.31       -0.07      3.32 o 
   2   5  11        9.98        7.24      4.07 o 
   3   5  11      101.39       85.96      7.98 o 
   4   5  11       18.69        8.91      6.85 o 
   5   5  11       19.13       40.15     11.87 o 
   6   5  11      121.00       88.22     15.71 o 
  -8   6  11        0.07       17.25      8.79 o 
  -7   6  11        0.61        4.24      6.75 o 
  -6   6  11        0.00       11.37      5.26 o 
  -5   6  11       11.42       19.31      5.66 o 
  -4   6  11       31.62       26.44      6.06 o 
  -3   6  11      225.39      200.13     15.02 o 
  -2   6  11       45.97       42.94      5.62 o 
  -1   6  11      592.73      544.87     14.35 o 
   0   6  11        1.00        8.11      3.69 o 
   1   6  11       56.69       75.35      7.73 o 
   2   6  11       13.94        9.79      8.02 o 
   3   6  11       23.96       12.49      6.30 o 
   4   6  11       14.70       13.47      7.46 o 
   5   6  11       28.18       37.55     10.86 o 
   6   6  11      108.83       92.65     15.40 o 
  -8   7  11        5.45        8.01     13.23 o 
  -7   7  11       26.66       13.18      8.99 o 
  -6   7  11      400.21      425.55     16.76 o 
  -5   7  11      154.26      166.76     12.29 o 
  -4   7  11       93.19       72.27      8.40 o 
  -3   7  11       13.06       17.99      5.82 o 
  -2   7  11       17.46       13.71      4.77 o 
  -1   7  11        5.57        8.71      3.54 o 
   0   7  11        0.05       -0.85      6.69 o 
   1   7  11        5.97        7.94      6.06 o 
   2   7  11       27.97       27.81      9.77 o 
   3   7  11       34.05        4.36      6.86 o 
   4   7  11        2.80       11.15      7.78 o 
   5   7  11       23.34       20.94     10.11 o 
  -7   8  11       59.35       64.07     10.77 o 
  -6   8  11       22.84       26.19      8.64 o 
  -5   8  11       75.55       81.28      9.03 o 
  -4   8  11      109.34       95.59      9.34 o 
  -3   8  11       74.99       80.99      9.64 o 
  -2   8  11        2.60       -0.32      4.06 o 
  -1   8  11       12.17       -0.54      4.62 o 
   0   8  11       46.53       23.29     11.65 o 
   1   8  11       19.83        7.86      6.05 o 
   2   8  11       38.06       36.48     16.91 o 
   3   8  11        1.14        6.76      9.74 o 
   4   8  11        2.69        8.08      7.10 o 
   5   8  11        1.70        8.23      8.51 o 
  -7   9  11       38.00       53.22     22.75 o 
  -6   9  11        0.38        2.09      6.76 o 
  -5   9  11       19.98       17.91      7.17 o 
  -4   9  11       26.65       17.65      5.88 o 
  -3   9  11        0.18        8.00      6.52 o 
  -2   9  11      120.97       93.93     10.84 o 
  -1   9  11        2.91       -2.59      6.92 o 
   0   9  11       59.37       59.98     11.60 o 
   1   9  11        0.77       -0.68      5.95 o 
   2   9  11      175.75      229.69     37.30 o 
   3   9  11        3.51        5.96     10.24 o 
   4   9  11        3.07        0.03     13.75 o 
   5   9  11        9.60       13.58      7.82 o 
  -6  10  11        5.20        6.95     14.59 o 
  -5  10  11       16.46       15.84     10.65 o 
  -4  10  11       13.45       29.53      9.66 o 
  -3  10  11       18.68       13.24      8.13 o 
  -2  10  11        0.24       -0.30      6.30 o 
  -1  10  11        0.26       16.36     16.26 o 
   0  10  11       65.13       65.58     12.23 o 
   1  10  11        0.30        5.36      7.23 o 
   2  10  11       16.11       15.33     10.92 o 
   3  10  11       12.93       15.12     10.42 o 
   4  10  11      104.15      106.70     24.37 o 
  -6  11  11       29.52       52.96     16.64 o 
  -5  11  11       30.54       33.25     14.43 o 
  -4  11  11       38.33       19.13     11.33 o 
  -3  11  11       11.41       14.39      9.09 o 
  -2  11  11        0.15        2.05      7.60 o 
  -1  11  11       54.04       73.56     12.31 o 
   0  11  11      104.30      128.23     17.94 o 
   1  11  11       18.49       22.76     14.73 o 
   2  11  11      134.32      124.42     20.47 o 
   3  11  11       79.13       77.13     17.48 o 
   4  11  11       33.27       61.91     18.06 o 
  -5  12  11       19.67       14.61     13.30 o 
  -4  12  11       40.15       21.60     21.19 o 
  -3  12  11       29.50       68.49     25.92 o 
  -2  12  11        7.70       -1.99      7.22 o 
  -1  12  11        3.87       -7.38      6.37 o 
   0  12  11       74.86       78.80     13.47 o 
   1  12  11       17.53       13.11     11.73 o 
   2  12  11       22.86       43.85     15.38 o 
   3  12  11        6.37        7.66     20.33 o 
  -4  13  11        0.02       21.76     14.48 o 
  -3  13  11       20.35       31.36     12.65 o 
  -2  13  11       11.84       -8.23      8.53 o 
  -1  13  11       54.98       64.21     24.68 o 
   0  13  11      122.09      139.42     17.48 o 
   1  13  11       10.97        2.42      8.45 o 
   2  13  11        5.68        9.90      9.17 o 
  -3  14  11        6.02       15.86     12.38 o 
  -2  14  11        0.65       -8.94      8.22 o 
  -1  14  11      109.04       67.37     27.14 o 
   0  14  11        8.16       41.17     24.89 o 
   1  14  11        1.29       -4.95     17.81 o 
  -8   0  12      491.01      490.60     30.26 o 
  -7   0  12       20.33       29.65      8.53 o 
  -6   0  12       66.12       61.00     12.56 o 
  -5   0  12       31.85       29.92     10.84 o 
  -4   0  12       12.79       12.44      5.93 o 
  -3   0  12      106.56       93.10     13.79 o 
  -2   0  12      661.48      650.44     40.57 o 
  -1   0  12     1104.10     1042.85     29.38 o 
   0   0  12       74.98       59.69     12.21 o 
   1   0  12      579.24      560.14     29.80 o 
   2   0  12        0.54        0.36      5.84 o 
   3   0  12      397.75      365.40     23.78 o 
   4   0  12        9.51       14.97     10.45 o 
   5   0  12       90.79      101.60     18.58 o 
   6   0  12      185.92      174.53     24.53 o 
  -8   1  12       82.40       82.53     18.90 o 
  -7   1  12       61.69       88.93     10.57 o 
  -6   1  12       40.09       42.48      7.56 o 
  -5   1  12       79.79       82.77     12.77 o 
  -4   1  12      112.40      114.40     10.75 o 
  -3   1  12     1828.94     1750.60     33.37 o 
  -2   1  12      454.91      439.09     32.89 o 
  -1   1  12      712.72      702.80     18.90 o 
   0   1  12       47.14       50.42      7.06 o 
   1   1  12       49.24       58.03      7.69 o 
   2   1  12      312.82      296.35     14.24 o 
   3   1  12        9.08       19.89      6.76 o 
   4   1  12      210.26      222.68     26.26 o 
   5   1  12       66.54       66.71     11.30 o 
   6   1  12      175.02      161.50     16.36 o 
  -8   2  12        0.96       -2.26     11.66 o 
  -7   2  12       15.10       11.70      9.53 o 
  -6   2  12      398.08      409.08     17.24 o 
  -5   2  12       98.54       90.01     14.99 o 
  -4   2  12       26.94       19.31      5.21 o 
  -3   2  12      100.33      105.83     12.21 o 
  -2   2  12        1.69        2.52      3.68 o 
  -1   2  12      423.39      429.85     15.04 o 
   0   2  12      194.66      202.56     12.79 o 
   1   2  12      806.41      763.83     20.13 o 
   2   2  12      103.35      108.81      9.32 o 
   3   2  12      247.82      235.33     16.05 o 
   4   2  12       67.40       51.80      9.77 o 
   5   2  12       53.12       68.93     11.36 o 
   6   2  12       23.26       28.64     10.33 o 
  -8   3  12       23.98       16.21      9.00 o 
  -7   3  12      146.45      179.63     16.60 o 
  -6   3  12      103.02      108.60     11.89 o 
  -5   3  12     1112.57     1055.96     27.04 o 
  -4   3  12      231.11      239.30     13.84 o 
  -3   3  12        3.89        1.89      3.95 o 
  -2   3  12      150.80      155.12     10.91 o 
  -1   3  12      642.32      625.63     15.83 o 
   0   3  12      950.80      903.28     21.65 o 
   1   3  12      554.21      477.37     16.19 o 
   2   3  12        3.27        2.99      4.07 o 
   3   3  12       75.03      103.68      9.77 o 
   4   3  12      199.66      212.69     15.77 o 
   5   3  12       12.64       11.43      7.56 o 
  -8   4  12       22.27       38.32     11.01 o 
  -7   4  12       69.72       82.91     11.09 o 
  -6   4  12       13.21        9.85      5.44 o 
  -5   4  12       65.25       75.31      8.47 o 
  -4   4  12      149.23      150.12     11.21 o 
  -3   4  12      226.89      246.95     17.14 o 
  -2   4  12        2.29        5.99      3.81 o 
  -1   4  12      227.46      252.93     12.37 o 
   0   4  12      277.98      240.54     13.30 o 
   1   4  12      376.32      367.50     16.89 o 
   2   4  12      331.12      294.70     19.69 o 
   3   4  12       33.09       41.79      7.05 o 
   4   4  12      150.01      164.89     13.75 o 
   5   4  12       69.88       63.57     11.34 o 
  -8   5  12       79.34       93.44     14.78 o 
  -7   5  12      286.58      307.77     20.93 o 
  -6   5  12       54.12       51.58      8.92 o 
  -5   5  12        6.81        8.53      7.11 o 
  -4   5  12      260.62      252.14     15.07 o 
  -3   5  12      756.15      730.78     22.00 o 
  -2   5  12      564.55      494.16     14.58 o 
  -1   5  12      151.75      142.55      9.40 o 
   0   5  12      275.59      282.34     14.48 o 
   1   5  12       58.79       84.46      9.06 o 
   2   5  12      359.82      369.22     15.52 o 
   3   5  12      103.08       78.54     10.52 o 
   4   5  12        0.10        3.35      6.51 o 
   5   5  12      337.18      317.34     20.53 o 
  -7   6  12       15.16       23.72      9.71 o 
  -6   6  12        1.06        6.79      8.06 o 
  -5   6  12      149.67      154.08     12.15 o 
  -4   6  12        0.17        7.37      4.35 o 
  -3   6  12      167.86      148.49     12.65 o 
  -2   6  12      734.48      663.13     18.81 o 
  -1   6  12      140.23      144.45      9.73 o 
   0   6  12      213.24      209.01     15.00 o 
   1   6  12        3.37        6.81      4.82 o 
   2   6  12      212.76      224.77     19.51 o 
   3   6  12      205.16      235.89     16.03 o 
   4   6  12      163.05      142.60     16.46 o 
   5   6  12      109.08      129.15     18.23 o 
  -7   7  12       20.34       23.86     10.82 o 
  -6   7  12      285.97      316.73     26.51 o 
  -5   7  12      237.77      234.29     13.72 o 
  -4   7  12      239.87      257.96     14.86 o 
  -3   7  12      184.13      219.56     15.39 o 
  -2   7  12      449.37      439.56     17.17 o 
  -1   7  12       43.66       64.23      7.89 o 
   0   7  12      133.95      147.35     12.91 o 
   1   7  12      228.83      262.15     24.68 o 
   2   7  12      201.29      220.99     22.56 o 
   3   7  12      360.56      331.74     29.98 o 
   4   7  12       82.62       71.39     24.19 o 
   5   7  12       88.34      103.75     31.13 o 
  -7   8  12       43.76       44.69     12.79 o 
  -6   8  12      129.18      137.23     16.00 o 
  -5   8  12       78.53       81.00     11.50 o 
  -4   8  12      214.19      244.51     14.61 o 
  -3   8  12       69.86       78.20      9.75 o 
  -2   8  12       76.83      111.53     16.29 o 
  -1   8  12        9.32       14.29      6.12 o 
   0   8  12      316.03      319.15     28.89 o 
   1   8  12      112.44      149.98     16.79 o 
   2   8  12      320.33      360.49     70.15 o 
   3   8  12       49.50       52.09     15.69 o 
   4   8  12       31.29       30.72      8.63 o 
  -6   9  12      181.02      182.54     15.75 o 
  -5   9  12       74.29       67.11     16.23 o 
  -4   9  12      398.69      430.61     19.15 o 
  -3   9  12        2.76        0.42      6.56 o 
  -2   9  12      169.59      231.44     17.02 o 
  -1   9  12      471.38      470.65     23.37 o 
   0   9  12      171.01      164.73     44.12 o 
   1   9  12      221.34      175.12     25.92 o 
   2   9  12       16.08       16.80     12.24 o 
   3   9  12      189.98      187.70     26.38 o 
   4   9  12      176.92      189.13     36.54 o 
  -6  10  12       32.13       45.33     15.05 o 
  -5  10  12       14.69       25.45      9.84 o 
  -4  10  12      351.98      356.57     24.16 o 
  -3  10  12        9.66        9.54      7.04 o 
  -2  10  12      195.17      231.73     20.95 o 
  -1  10  12      106.16       89.17     16.65 o 
   0  10  12      120.93      178.90     35.91 o 
   1  10  12       65.44       73.99     13.36 o 
   2  10  12       13.54        3.73      9.29 o 
   3  10  12        3.71        2.92     11.43 o 
  -5  11  12      130.68      145.07     22.03 o 
  -4  11  12      174.52      220.85     20.17 o 
  -3  11  12      138.62      149.67     33.38 o 
  -2  11  12        0.11       13.18      7.58 o 
  -1  11  12       19.62       14.82      8.73 o 
   0  11  12      284.12      366.00     26.92 o 
   1  11  12      492.87      497.47     26.24 o 
   2  11  12      382.23      410.58     27.44 o 
   3  11  12       51.73       53.37     16.26 o 
  -4  12  12      157.89      136.60     32.52 o 
  -3  12  12      221.97      233.54     41.01 o 
  -2  12  12      198.86      240.30     40.75 o 
  -1  12  12       18.22        9.67      8.55 o 
   0  12  12        2.18       -2.63     10.38 o 
   1  12  12        0.17      -11.38     10.02 o 
   2  12  12      324.16      396.36     29.37 o 
  -3  13  12       89.83      133.57     33.50 o 
  -2  13  12      309.79      321.64     43.62 o 
  -1  13  12       86.97       80.56     30.20 o 
   0  13  12       13.65       31.41     13.40 o 
   1  13  12       25.80       23.07     10.31 o 
  -7   1  13       82.29       77.95     11.92 o 
  -6   1  13       89.16       94.67     10.77 o 
  -5   1  13       26.46       26.33      9.43 o 
  -4   1  13      120.04      136.81     11.85 o 
  -3   1  13       17.01       18.23      5.37 o 
  -2   1  13       22.37       15.45      6.07 o 
  -1   1  13       59.18       63.21      7.92 o 
   0   1  13       64.64       49.19      9.49 o 
   1   1  13       20.28       15.35      5.64 o 
   2   1  13        2.25        3.71      4.25 o 
   3   1  13       22.37       14.84      6.21 o 
   4   1  13       19.60       13.82      8.16 o 
   5   1  13        2.52        2.43      8.21 o 
  -7   2  13       25.32       23.40      8.92 o 
  -6   2  13        1.68       22.50      5.32 o 
  -5   2  13      152.14      141.25     12.82 o 
  -4   2  13       44.16       54.99      7.80 o 
  -3   2  13       50.70       60.97      8.78 o 
  -2   2  13       28.06       37.33      6.40 o 
  -1   2  13       42.59       35.60      6.73 o 
   0   2  13      105.96      112.77     10.43 o 
   1   2  13        0.07        6.23      4.85 o 
   2   2  13        0.00        1.89      5.06 o 
   3   2  13       63.84       59.21      8.75 o 
   4   2  13        3.88       -0.94      6.68 o 
   5   2  13        8.05        4.29      8.52 o 
  -7   3  13        3.94       16.19      5.83 o 
  -6   3  13        1.47       12.08      5.98 o 
  -5   3  13       11.24       12.32      5.31 o 
  -4   3  13        6.04        7.45      4.28 o 
  -3   3  13       39.97       41.27      7.39 o 
  -2   3  13        0.00        2.63      3.33 o 
  -1   3  13        8.35        8.40      5.36 o 
   0   3  13       31.99       38.68      9.85 o 
   1   3  13       20.90       21.57      5.80 o 
   2   3  13        8.76       16.52      5.91 o 
   3   3  13        0.66        7.31      6.30 o 
   4   3  13        0.62        4.61      6.26 o 
   5   3  13       11.12       12.55      9.63 o 
  -7   4  13        4.46       12.46     10.06 o 
  -6   4  13        2.80       10.01     10.26 o 
  -5   4  13       45.38       44.41      8.08 o 
  -4   4  13       12.68       14.47      5.76 o 
  -3   4  13       82.08      102.30     12.37 o 
  -2   4  13       36.22       28.21      7.99 o 
  -1   4  13       35.65       37.53      7.10 o 
   0   4  13       10.33        4.98      6.05 o 
   1   4  13       15.42       11.54      5.09 o 
   2   4  13        7.48       11.61      5.20 o 
   3   4  13       12.71       11.81      6.74 o 
   4   4  13        1.74        4.56     11.36 o 
   5   4  13       39.55       55.48     10.75 o 
  -7   5  13       14.22       29.09      8.08 o 
  -6   5  13        0.38        5.63      8.54 o 
  -5   5  13       12.48       11.55      6.37 o 
  -4   5  13      112.64      104.98     15.33 o 
  -3   5  13        0.51        4.47      5.11 o 
  -2   5  13      147.49      157.71     12.05 o 
  -1   5  13       19.54       16.05      5.08 o 
   0   5  13       10.02        9.35      4.64 o 
   1   5  13       24.56       21.91      6.50 o 
   2   5  13        3.27        3.76      4.35 o 
   3   5  13      100.21       74.23     18.06 o 
   4   5  13        9.64        8.15      7.50 o 
  -7   6  13        4.45       19.44      9.51 o 
  -6   6  13        0.26       13.47      7.67 o 
  -5   6  13        0.35       15.88      5.57 o 
  -4   6  13       18.36        9.18      5.29 o 
  -3   6  13        0.01        4.74      4.88 o 
  -2   6  13       38.70       39.50      6.80 o 
  -1   6  13        1.29        7.36      4.47 o 
   0   6  13       13.94        9.68      4.70 o 
   1   6  13      124.00      117.68     15.89 o 
   2   6  13       80.64       75.44     11.18 o 
   3   6  13        0.77        3.18     10.01 o 
   4   6  13       77.57       72.87     12.58 o 
  -6   7  13       17.83       17.17      6.91 o 
  -5   7  13        0.89       11.11      5.54 o 
  -4   7  13       39.36       26.08      6.44 o 
  -3   7  13       30.76       36.90      7.82 o 
  -2   7  13        0.02       -0.58      4.34 o 
  -1   7  13        2.91        9.10      5.74 o 
   0   7  13        0.96       -3.10      5.96 o 
   1   7  13        2.90        4.57      6.67 o 
   2   7  13        0.06        7.06      8.85 o 
   3   7  13        0.01       -4.38     13.38 o 
   4   7  13        6.35       10.38      8.00 o 
  -6   8  13        9.83       20.92      9.05 o 
  -5   8  13       45.45       53.48     11.89 o 
  -4   8  13        3.35        9.78      7.35 o 
  -3   8  13       43.55       61.35     15.92 o 
  -2   8  13       14.26       18.03      6.92 o 
  -1   8  13       51.42       52.27     10.27 o 
   0   8  13       32.01       -1.37     18.96 o 
   1   8  13       11.83       11.37      8.67 o 
   2   8  13        7.79       10.37      8.00 o 
   3   8  13        6.97        7.60     15.61 o 
  -6   9  13       34.48       35.22     13.34 o 
  -5   9  13       18.93       36.85     11.07 o 
  -4   9  13       18.51       33.83      8.47 o 
  -3   9  13       44.28       61.58     11.33 o 
  -2   9  13        1.35       12.60      6.74 o 
  -1   9  13       46.68       65.15     13.04 o 
   0   9  13        9.25        8.63      8.57 o 
   1   9  13       11.73        3.61      7.34 o 
   2   9  13       41.78       43.27     14.22 o 
   3   9  13       87.06       88.22     26.56 o 
  -5  10  13        5.44       -2.32     17.21 o 
  -4  10  13      104.94      101.29     15.88 o 
  -3  10  13       75.97       68.16     15.95 o 
  -2  10  13       72.84       80.65     17.10 o 
  -1  10  13       68.74       93.13     15.01 o 
   0  10  13        5.24       14.07      8.63 o 
   1  10  13        8.65        9.38      8.39 o 
   2  10  13       25.85       24.23     17.27 o 
  -4  11  13      126.01      130.13     30.54 o 
  -3  11  13      204.73      231.44     29.91 o 
  -2  11  13      132.19      151.06     17.85 o 
  -1  11  13       42.16       65.85     13.14 o 
   0  11  13       16.59       20.63      9.89 o 
   1  11  13       57.75      103.98     16.35 o 
  -3  12  13       48.06       55.76     22.25 o 
  -2  12  13       74.76      131.89     22.05 o 
  -1  12  13       98.19      115.25     16.70 o 
   0  12  13        3.51        2.85      8.85 o 
  -7   0  14       56.50       67.50     20.76 o 
  -6   0  14        8.23       39.41     16.42 o 
  -5   0  14       55.87       65.98     12.31 o 
  -4   0  14      498.33      463.61     26.35 o 
  -3   0  14      153.68      160.99     19.28 o 
  -2   0  14        4.01       15.69     11.42 o 
  -1   0  14       37.36       27.20     11.87 o 
   0   0  14       46.20       15.83     25.15 o 
   1   0  14        9.94        9.80      8.47 o 
   2   0  14       31.57       13.72     10.13 o 
   3   0  14      685.21      752.56     29.82 o 
   4   0  14      192.54      213.15     26.08 o 
  -7   1  14      205.80      231.48     25.08 o 
  -6   1  14      287.84      303.71     19.81 o 
  -5   1  14      246.08      282.58     16.82 o 
  -4   1  14      250.59      267.35     17.38 o 
  -3   1  14      178.36      171.19     13.78 o 
  -2   1  14        1.76        5.21      5.99 o 
  -1   1  14      556.88      553.22     18.34 o 
   0   1  14      111.06       94.42      9.91 o 
   1   1  14      350.71      366.79     19.44 o 
   2   1  14      403.61      403.60     23.93 o 
   3   1  14      145.22      139.81     13.59 o 
   4   1  14      232.15      246.45     23.31 o 
  -7   2  14        3.84       15.97      8.88 o 
  -6   2  14      107.50      113.20     11.60 o 
  -5   2  14      113.03      125.79     12.37 o 
  -4   2  14       14.92       13.96      5.60 o 
  -3   2  14       62.32       62.56     11.09 o 
  -2   2  14      141.23      146.47     13.07 o 
  -1   2  14       64.19       52.52      8.03 o 
   0   2  14        0.28        3.07      4.82 o 
   1   2  14      327.01      359.51     16.21 o 
   2   2  14       84.26       91.10     12.27 o 
   3   2  14       47.84       50.71      7.64 o 
   4   2  14       11.83       17.57      7.48 o 
  -7   3  14      137.02      140.40     20.07 o 
  -6   3  14      115.39      129.12     15.61 o 
  -5   3  14      450.14      495.18     23.13 o 
  -4   3  14       18.71       17.67      5.50 o 
  -3   3  14      317.78      328.12     16.57 o 
  -2   3  14      516.79      505.25     35.13 o 
  -1   3  14       19.99       14.68      6.21 o 
   0   3  14      385.48      403.61     16.25 o 
   1   3  14      417.28      394.53     16.48 o 
   2   3  14       72.50       75.57     11.00 o 
   3   3  14      228.34      238.39     15.39 o 
   4   3  14       51.90       47.18      8.83 o 
  -6   4  14        0.17       14.35      7.23 o 
  -5   4  14        0.37       14.81      6.30 o 
  -4   4  14      121.49      102.30     10.63 o 
  -3   4  14      264.15      297.61     20.30 o 
  -2   4  14       44.99       38.49      6.92 o 
  -1   4  14      202.98      209.06     13.96 o 
   0   4  14        7.27       12.44      5.14 o 
   1   4  14        1.84        2.22      4.65 o 
   2   4  14      146.61      171.55     22.88 o 
   3   4  14      120.27       97.06     18.48 o 
   4   4  14       66.58       53.42     11.56 o 
  -6   5  14       67.47       60.78     14.42 o 
  -5   5  14      105.73      118.66     11.11 o 
  -4   5  14      534.87      523.10     20.62 o 
  -3   5  14      389.82      396.17     17.89 o 
  -2   5  14      173.58      179.43     13.37 o 
  -1   5  14      181.96      197.51     13.67 o 
   0   5  14       74.30       62.97      9.75 o 
   1   5  14       24.59       20.22      6.68 o 
   2   5  14      556.15      601.52     34.49 o 
   3   5  14      145.07      155.30     22.23 o 
  -6   6  14       19.15       20.75      8.29 o 
  -5   6  14      229.29      241.23     15.59 o 
  -4   6  14        1.33       13.01      6.48 o 
  -3   6  14        6.16        4.99      5.81 o 
  -2   6  14       50.79       58.14      8.36 o 
  -1   6  14       40.96       37.75      7.21 o 
   0   6  14      345.94      348.32     18.38 o 
   1   6  14      125.61      111.94     15.34 o 
   2   6  14       15.52        5.51      9.33 o 
   3   6  14        5.89       12.06     11.38 o 
  -6   7  14      213.48      228.37     22.55 o 
  -5   7  14      160.60      168.97     13.26 o 
  -4   7  14      132.27      137.14     11.95 o 
  -3   7  14       20.00       29.85      7.70 o 
  -2   7  14      239.83      235.57     17.53 o 
  -1   7  14      438.94      408.41     25.48 o 
   0   7  14      663.88      688.22     30.44 o 
   1   7  14      191.36      206.94     20.53 o 
   2   7  14       33.96        8.57      9.68 o 
   3   7  14       57.16       58.21     23.58 o 
  -5   8  14       47.11       64.71      9.34 o 
  -4   8  14       51.75       81.79     10.91 o 
  -3   8  14       90.90      109.71     17.01 o 
  -2   8  14       49.49       60.82     15.21 o 
  -1   8  14       23.06       16.04      8.94 o 
   0   8  14      150.72      169.39     19.27 o 
   1   8  14        0.37        2.98      7.91 o 
   2   8  14      411.70      456.91     27.33 o 
  -4   9  14      234.97      257.13     18.77 o 
  -3   9  14      166.47      167.47     29.74 o 
  -2   9  14      439.22      408.88     24.84 o 
  -1   9  14       83.74      100.46     17.09 o 
   0   9  14      120.58       99.27     16.68 o 
   1   9  14      357.88      405.92     25.45 o 
   2   9  14       20.17       15.62     10.87 o 
  -4  10  14       78.47       72.42     13.41 o 
  -3  10  14       45.01       58.90     26.00 o 
  -2  10  14      349.89      418.81     37.99 o 
  -1  10  14       11.58        3.00      9.06 o 
   0  10  14       44.15       38.97     12.14 o 
   1  10  14      374.01      472.67     36.12 o 
  -2  11  14      351.29      384.30     35.31 o 
  -1  11  14      231.03      289.87     34.47 o 
  -6   1  15       15.33       19.41      9.41 o 
  -5   1  15       20.99       29.66      9.51 o 
  -4   1  15       36.49       45.93      7.84 o 
  -3   1  15        9.30       19.92      5.88 o 
  -2   1  15        1.13        1.54      5.84 o 
  -1   1  15      123.33      159.13     14.73 o 
   0   1  15      264.29      276.30     19.28 o 
   1   1  15      363.71      427.97     21.32 o 
   2   1  15       74.64       38.92     15.54 o 
   3   1  15        7.91        8.76      7.05 o 
  -6   2  15        4.05       15.68      7.03 o 
  -5   2  15       10.71        9.80      6.30 o 
  -4   2  15       20.07       22.89      6.41 o 
  -3   2  15       13.04       17.83      5.84 o 
  -2   2  15       48.07       67.77     10.95 o 
  -1   2  15        0.06       10.37      6.28 o 
   0   2  15      145.22      153.94     13.22 o 
   1   2  15       34.09       38.59      9.44 o 
   2   2  15       30.34       31.42      8.73 o 
   3   2  15        0.64       -0.24      6.43 o 
  -6   3  15        0.16       15.66      8.48 o 
  -5   3  15        3.71       10.93      6.55 o 
  -4   3  15       11.04       19.59      8.06 o 
  -3   3  15       28.87       38.73      7.69 o 
  -2   3  15       34.01       18.09      5.84 o 
  -1   3  15       80.50       98.11     11.98 o 
   0   3  15        0.60        4.10      5.32 o 
   1   3  15        1.07        5.93      6.35 o 
   2   3  15        0.00       -0.01      6.42 o 
   3   3  15        3.77        4.01      6.63 o 
  -6   4  15       20.94       14.99     16.39 o 
  -5   4  15       35.74       47.76      9.39 o 
  -4   4  15       16.33       17.79      5.90 o 
  -3   4  15       49.40       31.89     10.55 o 
  -2   4  15      153.47      186.68     24.26 o 
  -1   4  15       13.47       11.26      5.59 o 
   0   4  15        0.89        1.62      6.91 o 
   1   4  15        0.19       -2.23      5.74 o 
   2   4  15        3.69       16.55      7.75 o 
   3   4  15      280.23      284.33     25.17 o 
  -5   5  15      220.00      227.24     19.90 o 
  -4   5  15       63.35       54.59      8.86 o 
  -3   5  15        4.56        4.60      5.55 o 
  -2   5  15      111.96      115.78     11.32 o 
  -1   5  15       41.77       46.73     11.21 o 
   0   5  15       71.25       81.10     14.36 o 
   1   5  15        5.07        9.44      7.32 o 
   2   5  15        0.05        0.71      9.80 o 
  -5   6  15        0.00        7.71      7.85 o 
  -4   6  15       14.26       20.34      9.45 o 
  -3   6  15       83.78       95.88     12.00 o 
  -2   6  15       12.19       20.51      6.44 o 
  -1   6  15      122.87      179.57     16.08 o 
   0   6  15      124.11      116.89     13.24 o 
   1   6  15        3.41        2.22      6.48 o 
   2   6  15      242.41      279.84     51.29 o 
  -4   7  15        7.81        8.81      8.46 o 
  -3   7  15        2.04        3.22      7.45 o 
  -2   7  15        3.47       14.79      7.35 o 
  -1   7  15        4.94       11.14      6.75 o 
   0   7  15      136.45      130.70     17.42 o 
   1   7  15       65.26       96.95     16.02 o 
  -4   8  15        1.07        9.45      6.63 o 
  -3   8  15       58.65       69.84     13.27 o 
  -2   8  15      101.21      156.48     17.42 o 
  -1   8  15       10.56        6.25      7.25 o 
   0   8  15      137.68      125.88     17.24 o 
   1   8  15        0.81        0.94      8.26 o 
  -3   9  15        0.29        1.75     11.67 o 
  -2   9  15        0.09        9.72     11.24 o 
  -1   9  15      150.93      189.47     64.08 o 
   0   9  15      198.11      213.93     22.63 o 
  -5   0  16        0.49        9.72     11.16 o 
  -4   0  16        0.01       12.20      9.15 o 
  -3   0  16       68.88       72.90     14.24 o 
  -2   0  16       45.75       81.04     23.00 o 
  -1   0  16      387.49      403.83     31.56 o 
   0   0  16      457.04      497.70     46.40 o 
   1   0  16       28.10       41.42     18.07 o 
   2   0  16      290.10      281.17     42.88 o 
  -5   1  16       82.67       49.90     12.71 o 
  -4   1  16      168.51      199.50     16.18 o 
  -3   1  16      481.10      502.36     21.04 o 
  -2   1  16      323.14      354.28     30.90 o 
  -1   1  16      237.71      212.22     20.40 o 
   0   1  16      255.21      239.92     19.24 o 
   1   1  16      205.34      264.32     20.51 o 
   2   1  16       50.12       34.76     15.79 o 
  -5   2  16       40.12       30.58     12.81 o 
  -4   2  16       12.60       36.23     10.75 o 
  -3   2  16       58.71       54.25      9.44 o 
  -2   2  16      299.14      298.84     22.63 o 
  -1   2  16        7.03       11.11      7.67 o 
   0   2  16       53.95       61.46      9.72 o 
   1   2  16       54.35       46.22     10.25 o 
   2   2  16       26.58       17.06      8.22 o 
  -5   3  16      128.95       65.18     27.70 o 
  -4   3  16      334.42      367.32     27.74 o 
  -3   3  16       98.58       75.92     13.14 o 
  -2   3  16      436.10      422.22     31.63 o 
  -1   3  16      535.49      596.50     29.77 o 
   0   3  16       49.61       44.75      8.62 o 
   1   3  16       40.73       30.14      9.54 o 
  -4   4  16       34.34       64.81     26.43 o 
  -3   4  16       58.26       75.11     11.69 o 
  -2   4  16      102.12      110.78     14.86 o 
  -1   4  16       12.04       15.72      6.06 o 
   0   4  16       84.62       92.63     18.50 o 
   1   4  16       21.57        9.03      8.02 o 
  -4   5  16      125.12      129.13     15.73 o 
  -3   5  16       89.83      102.76     15.77 o 
  -2   5  16       92.36       87.96     11.11 o 
  -1   5  16      172.13      164.39     14.04 o 
   0   5  16      488.74      493.24     21.86 o 
   1   5  16      764.75      777.56     41.18 o 
  -3   6  16       55.14       64.07     10.21 o 
  -2   6  16       14.48       18.57      8.27 o 
  -1   6  16        3.79       14.80      7.71 o 
   0   6  16      227.32      279.99     24.67 o 
  -2   7  16      322.47      330.97     34.42 o 
  -1   7  16      175.08      181.20     40.43 o 
  -3   1  17       13.09       25.32     10.92 o 
  -2   1  17      104.56      130.20     28.80 o 
  -1   1  17       22.62       39.15     10.94 o 
   0   1  17        2.08        8.52      7.84 o 
  -3   2  17        1.20        6.58      8.22 o 
  -2   2  17       16.16       10.31      9.63 o 
  -1   2  17       11.78       19.57      9.41 o 
  -2   3  17        1.17        9.80      9.06 o 
  -1   3  17       22.46       30.49     17.00 o 
                                                 
